# Supplementary material for: High-quality reference genome sequences of two coconut cultivars provide insights into evolution of monocot chromosomes and differentiation of fiber content and plant height
Source: Genome Biol. 2021 Nov 4;22:304. doi: 10.1186/s13059-021-02522-9 (PMC8567702; doi:10.1186/s13059-021-02522-9)
Supplement: Supplementary file 2 — Additional file 2: Table S1. Raw sequencing data. [file 13059_2021_2522_MOESM2_ESM.xlsx]

## Sheet: Table S1
Table S1: Raw sequencing data.
	Library Type	DataSet Size	Genomic Coverage
Cn. tall	Nanopore	277.5Gb	×116
	Hi-C	213.1Gb	×52
	Illumina	124.2Gb	×114
Cn. dwarf	Nanopore	249.1Gb	×104
	Hi-C	270.2Gb	×113
	Illumina	125.7Gb	×52
