# Supplementary material for: High-quality reference genome sequences of two coconut cultivars provide insights into evolution of monocot chromosomes and differentiation of fiber content and plant height
Source: Genome Biol. 2021 Nov 4;22:304. doi: 10.1186/s13059-021-02522-9 (PMC8567702; doi:10.1186/s13059-021-02522-9)
Supplement: Supplementary file 3 — Additional file 3: Table S2. Mapping summary of Hi-C data. [file 13059_2021_2522_MOESM3_ESM.xlsx]

## Sheet: Table S2
Table S2: Mapping summary of Hi-C data.
	Cn. tall		Cn. dwarf
	Reads Pairs Num	Percent (%)	Reads Pairs Num	Percent (%)
Sequenced Read Pairs	705605411	1	879140251	1
Unique Reads	286154143	0.405544	372229962	0.423402
Low Qual Pairs	303532443	0.430173	388314878	0.441698
Intra-fragment Reads	8539136	0.0121019	9272921	0.0105477
valid Interaction	275266694	0.390114	358204005	0.407448
PCR Duplicates	23446546	0.033229	106567201	0.121218
Inter-chromosomal	53647572	0.0760306	39265776	0.0446638
Intra-chromosomal	198172576	0.280855	212371028	0.241567
Short Range (<20Kb)	41667321	0.0590519	62267373	0.0708276
Long Range (>20Kb)	156493125	0.221786	150103655	0.170739
