# Supplementary material for: High-quality reference genome sequences of two coconut cultivars provide insights into evolution of monocot chromosomes and differentiation of fiber content and plant height
Source: Genome Biol. 2021 Nov 4;22:304. doi: 10.1186/s13059-021-02522-9 (PMC8567702; doi:10.1186/s13059-021-02522-9)
Supplement: Supplementary file 4 — Additional file 4: Table 3. Anchored chromosome length of Cn. tall and Cn. dwarf genome. [file 13059_2021_2522_MOESM4_ESM.xlsx]

## Sheet: Table S3
Table S3: Anchored chromosome length of Cn. tall and Cn. dwarf genome.
Chromosome	Cn. tall	Cn. dwarf
Chr01	214444701	217808934
Chr02	188312541	188796869
Chr03	187788496	186073739
Chr04	180429735	180782608
Chr05	178348311	175769743
Chr06	171931881	171639811
Chr07	174638971	173889360
Chr08	155379124	151869699
Chr09	157123245	157446872
Chr10	145030504	151372088
Chr11	139374568	140948024
Chr12	145930281	145371288
Chr13	96525650	97248131
Chr14	90842576	91061363
Chr15	84623883	86833336
Chr16	83413593	82661309
Total assembly size	2394138060	2399573174
