# Supplementary material for: High-quality reference genome sequences of two coconut cultivars provide insights into evolution of monocot chromosomes and differentiation of fiber content and plant height
Source: Genome Biol. 2021 Nov 4;22:304. doi: 10.1186/s13059-021-02522-9 (PMC8567702; doi:10.1186/s13059-021-02522-9)
Supplement: Supplementary file 5 — Additional file 5: Table S4. Evaluation assembled genome based on Illumina PE reads. [file 13059_2021_2522_MOESM5_ESM.xlsx]

## Sheet: Table S4
Table S4: Evaluation assembled genome based on Illumina PE reads.
Variety	Accession	Total reads	Mapped reads	Percentage
Cn. tall	SRR5273813	415106720	413141983	0.9953
	SRR5273816	490745923	488349916	0.9951
	SRR5273817	342852790	342082751	0.9978
Cn. dwarf	SAMC449748	845432319	843763979	0.998027
