# Supplementary material for: High-quality reference genome sequences of two coconut cultivars provide insights into evolution of monocot chromosomes and differentiation of fiber content and plant height
Source: Genome Biol. 2021 Nov 4;22:304. doi: 10.1186/s13059-021-02522-9 (PMC8567702; doi:10.1186/s13059-021-02522-9)
Supplement: Supplementary file 6 — Additional file 6: Table S5. Evaluation of Cn. tall and Cn. dwarf genomes based on different tissues RNA-seq. [file 13059_2021_2522_MOESM6_ESM.xlsx]

## Sheet: Table S5
Table S5: Evaluation of Cn. tall and Cn. dwarf genomes based on different tissues RNA-seq.
Variety	Sample	Total reads	Mapped reads	Percentage	Accession
Cn. tall	stem-1	44707514	43188518	0.966	SAMC445231
	stem-2	46186710	44647977	0.9667	SAMC445232
	stem-3	41310089	39912866	0.9662	SAMC445233
	leaf-1	47518278	45708759	0.9619	SAMC445234
	leaf-2	48780762	47025410	0.964	SAMC445235
	leaf-3	45836035	43993069	0.9598	SAMC445236
	fruit meat-8m-1	47013423	44355343	0.9435	SAMC445240
	fruit meat-8m-2	48851569	47155980	0.9653	SAMC445241
	fruit meat-8m-3	48397619	46485770	0.9605	SAMC445242
	fruit meat-9m-1	48251807	46585234	0.9655	SAMC445243
	fruit meat-9m-3	46073280	44466635	0.9651	SAMC445244
	fruit meat-10m-1	45732921	44361285	0.97	SAMC445245
	fruit meat-10m-2	47160669	45477299	0.9643	SAMC445246
	fruit meat-10m-3	45059645	43564032	0.9668	SAMC445247
	fruit meat-12m-2	41239232	39968985	0.9692	SAMC445251
	fruit meat-12m-3	43689862	42277218	0.9677	SAMC445252
Cn. dwarf	stem-1	46205006	44529202	0.9637	SAMC445207
	stem-2	40991230	39601159	0.9661	SAMC445208
	stem-3	45369985	43830580	0.9661	SAMC445209
	leaf-1	42707928	40995057	0.9599	SAMC445210
	leaf-2	46888812	44906257	0.9577	SAMC445211
	leaf-3	47597097	45737097	0.9609	SAMC445212
	fruit meat-7m-1	39450189	38039562	0.9642	SAMC445216
	fruit meat-7m-2	44777422	43026939	0.9609	SAMC445217
	fruit meat-7m-3	40420098	38829769	0.9607	SAMC445218
	fruit meat-8m-1	50099972	48796908	0.974	SAMC445219
	fruit meat-8m-2	46664472	44970978	0.9637	SAMC445220
	fruit meat-8m-3	49309964	47685321	0.9671	SAMC445221
	fruit meat-10m-1	47010932	45381587	0.9653	SAMC445222
	fruit meat-10m-2	43355715	42182510	0.9729	SAMC445223
	fruit meat-10m-3	46541756	45048242	0.9679	SAMC445224
	fruit meat-12m-2	40287027	38669429	0.9598	SAMC445226
	fruit meat-12m-3	44702523	43210344	0.9666	SAMC445227
