# Supplementary material for: High-quality reference genome sequences of two coconut cultivars provide insights into evolution of monocot chromosomes and differentiation of fiber content and plant height
Source: Genome Biol. 2021 Nov 4;22:304. doi: 10.1186/s13059-021-02522-9 (PMC8567702; doi:10.1186/s13059-021-02522-9)
Supplement: Supplementary file 7 — Additional file 7: Table S6. Evaluation of assembly completeness with respect to genespace using BUSCO. [file 13059_2021_2522_MOESM7_ESM.xlsx]

## Sheet: Table S6
Table S6: Evaluation of assembly completeness with respect to genespace using BUSCO.
Type	Cn. tall		Cn. dwarf
	Number	Percentage	Number	Percentage
Complete BUSCOs (C)	1335	97.0909	1339	97.3818
Complete and single-copy BUSCOs (S)	1216	88.4364	1213	88.2182
Complete and duplicated BUSCOs (D)	119	8.65455	126	9.16364
Fragmented BUSCOs (F)	19	1.38182	20	1.45455
Missing BUSCOs (M)	21	1.52727	16	1.16364
Total BUSCO groups searched	1375	100	1375	100
