# Supplementary material for: High-quality reference genome sequences of two coconut cultivars provide insights into evolution of monocot chromosomes and differentiation of fiber content and plant height
Source: Genome Biol. 2021 Nov 4;22:304. doi: 10.1186/s13059-021-02522-9 (PMC8567702; doi:10.1186/s13059-021-02522-9)
Supplement: Supplementary file 8 — Additional file 8: Table S7. Statistics of transposable element. [file 13059_2021_2522_MOESM8_ESM.xlsx]

## Sheet: Table S7
Table S7: Statistics of transposable element.
	Cn. tall			Cn. dwarf
	Copy number	Length (bp)	Percentage of genome (%)	Copy number	Length (bp)	Percentage of genome (%)
Class I: Retrotransposon			0.722			0.7365
LTR
LTR/Gypsy	294553	473726535	0.1979	300634	444801446	0.1854
LTR/Copia	448669	1168235331	0.488	517258	1236636461	0.5154
LTR/Other	19787	12859070	0.0053	28407	13594623	0.0057
Non-LTR
SINE	914	111628	0	694	84712	0
LINE	16274	9695617	0.004	16430	10087525	0.0042
Class II: DNA transposon			0.0433			0.0376
EnSpm/CACTA	115347	57788817	0.0163949	102928	54136561	0.0163949
hAT	39233	11870422	0.0109491	45510	22044973	0.0109491
PIF-Harbinger	4681	972429	0.000493146	3825	544632	0.000493146
Tc1/Mariner	1371	110202	8.78026e-05	12620	10965194	8.78026e-05
MuDR	27080	11580114	0.0103636	29100	8039587	0.0103636
Helitron	23727	5565834	0.00108398	11754	3299535	0.00108398
DNA/other	9160	2746318	0.00345319	22830	9761071	0.00345319
Unclassified	410692	146275909	0.0611	394650	137836663	0.0574
Total Content	1411488	2001823608	0.8361	1486640	2011503306	0.8383
