# Supplementary material for: High-quality reference genome sequences of two coconut cultivars provide insights into evolution of monocot chromosomes and differentiation of fiber content and plant height
Source: Genome Biol. 2021 Nov 4;22:304. doi: 10.1186/s13059-021-02522-9 (PMC8567702; doi:10.1186/s13059-021-02522-9)
Supplement: Supplementary file 9 — Additional file 9: Table S8. Gene function annotation statistics. [file 13059_2021_2522_MOESM9_ESM.xlsx]

## Sheet: Table S8
Table S8: Gene function annotation statistics.
	Cn. tall		Cn. dwarf
	Annotated Num	Percent (%)	Annotated Num	Percent (%)
KOG	15771	0.5275	15014	0.5287
KEGG	11208	0.3749	10552	0.3716
NR	28743	0.9614	27001	0.9508
SwissProt	22930	0.7669	21772	0.7667
GO	17196	0.5752	16422	0.5783
Annotated	28833	0.9644	27081	0.9634
