# Supplementary material for: High-quality reference genome sequences of two coconut cultivars provide insights into evolution of monocot chromosomes and differentiation of fiber content and plant height
Source: Genome Biol. 2021 Nov 4;22:304. doi: 10.1186/s13059-021-02522-9 (PMC8567702; doi:10.1186/s13059-021-02522-9)
Supplement: Supplementary file 10 — Additional file 10: Table S9. Statistics of annotated non-coding RNAs. [file 13059_2021_2522_MOESM10_ESM.xlsx]

## Sheet: Table S9
Table S9: Statistics of annotated non-coding RNAs.
		Cn. tall		Cn. dwarf
		Copy number	Total length (bp)	Copy number	Total length (bp)
rRNA	18S	32	54121	103	183254
	28S	23	122752	114	714336
	5.8S	5	755	11	1702
	5S	419	48228	1753	201717
small RNA	snRNA	267	26094	262	25836
	miRNA	146	18927	138	18142
	spliceosomal	120	15527	119	15549
	other	4003	436532	4276	469884
Regulatory	cis-regulatory elements	34	1611	31	1491
tRNA		746	56165	602	45244
