# Supplementary material for: High-quality reference genome sequences of two coconut cultivars provide insights into evolution of monocot chromosomes and differentiation of fiber content and plant height
Source: Genome Biol. 2021 Nov 4;22:304. doi: 10.1186/s13059-021-02522-9 (PMC8567702; doi:10.1186/s13059-021-02522-9)
Supplement: Supplementary file 11 — Additional file 11: Table S10. Kernel function analysis of Ks distribution related to duplication events within each genome and between genomes (before evolutionary rate correction). [file 13059_2021_2522_MOESM11_ESM.xlsx]

## Sheet: Table S10
Table S10: Kernel function analysis of Ks distribution related to duplication events within each genome and between genomes (before evolutionary rate correction).
Intragenomic/Intergenomic colinear gene pairs	Weight coefficient related to duplication event or speciation	Peak of Ks distribution (μ)	Deviation (σ)
Vitis vinifera	0.9544	1.256	0.1346
Spirodela polyrhiza	0.9021	0.9446	0.1332
Asparagus officinalis-1	0.623	0.6829	0.0672
Asparagus officinalis-2	0.3439	1.533	0.157
Ananas comosus-1	1.1699	1.01	0.13
Ananas comosus-2	0.9527	1.437	0.1463
Musa acuminata-1	1.12446	0.42343	0.0407
Musa acuminata-2	0.620605	0.51404	0.0491
Musa acuminata-3	0.327447	0.78887	0.0887306
Oryza sativa	0.653365	0.7711	0.113773
Elaeis guineensis-1	0.418	0.4105	0.0463
Elaeis guineensis-2	0.6348	0.9908	0.1232
Cocos nucifera-1	0.2597	0.344	0.0391
Cocos nucifera-2	0.758	0.9091	0.0752
Spirodela polyrhiza_Vitis vinifera	1.1272	2.166	0.3065
Asparagus officinalis_Spirodela polyrhiza	1.0197	1.965	0.3054
Cocos nucifera_Asparagus officinalis	1.01	1.242	0.1525
Cocos nucifera_Ananas comosus	1.2563	1.079	0.1276
Cocos nucifera_Musa acuminata	0.9483	0.8812	0.0756
Ananas comosus_Oryza sativa	0.9693	1.301	0.1193
Cocos nucifera_Elaeis guineensis	0.2571	0.1492	0.0319
