# Supplementary material for: High-quality reference genome sequences of two coconut cultivars provide insights into evolution of monocot chromosomes and differentiation of fiber content and plant height
Source: Genome Biol. 2021 Nov 4;22:304. doi: 10.1186/s13059-021-02522-9 (PMC8567702; doi:10.1186/s13059-021-02522-9)
Supplement: Supplementary file 12 — Additional file 12: Table S11. Kernel function analysis of Ks distribution related to duplication events within each genome and between genomes (after evolutionary rate correction). [file 13059_2021_2522_MOESM12_ESM.xlsx]

## Sheet: Table S11
Table S11: Kernel function analysis of Ks distribution related to duplication events within each genome and between genomes (after evolutionary rate correction).
Intragenomic/Intergenomic colinear gene pairs	Weight coefficient related to duplication event or speciation	Peak of Ks distribution (μ)	Deviation (σ)
Vitis vinifera	0.9544	1.0305	0.1104
Spirodela polyrhiza	0.902125	1.099	0.154927
Asparagus officinalis-1	0.623	0.603	0.0593
Asparagus officinalis-2	0.3439	1.204	0.1233
Ananas comosus-1	1.1699	0.9623	0.1239
Ananas comosus-2	0.9527	1.1588	0.118
Musa acuminata-1	1.12446	0.4444	0.0427234
Musa acuminata-2	0.620605	0.5395	0.0515481
Musa acuminata-3	0.327447	0.8927	0.100409
Oryza sativa	0.653365	0.7711	0.113773
Elaeis guineensis-1	0.418	0.4202	0.0474
Elaeis guineensis-2	0.6348	1.1588	0.1441
Cocos nucifera-1	0.2597	0.4202	0.0477
Cocos nucifera-2	0.758	1.1588	0.0958
Spirodela polyrhiza_Vitis vinifera	1.1272	1.4602	0.2066
Asparagus officinalis_Spirodela polyrhiza	1.0197	1.296	0.2014
Cocos nucifera_Asparagus officinalis	1.01	1.1604	0.1424
Cocos nucifera_Ananas comosus	1.2563	1.0347	0.1223
Cocos nucifera_Musa acuminata	0.9483	0.9464	0.0812
Ananas comosus_Oryza sativa	0.9693	0.9563	0.0877
Cocos nucifera_Elaeis guineensis	0.2571	0.1492	0.0319
