# Supplementary material for: High-quality reference genome sequences of two coconut cultivars provide insights into evolution of monocot chromosomes and differentiation of fiber content and plant height
Source: Genome Biol. 2021 Nov 4;22:304. doi: 10.1186/s13059-021-02522-9 (PMC8567702; doi:10.1186/s13059-021-02522-9)
Supplement: Supplementary file 13 — Additional file 13: Table S12. Kernel function analysis of Ks distribution related to duplication events within each genome (before evolutionary rate correction). [file 13059_2021_2522_MOESM13_ESM.xlsx]

## Sheet: Table S12
Table S12: Kernel function analysis of Ks distribution related to duplication events within each genome (before evolutionary rate correction).
Intragenomic colinear gene pairs	Weight coefficient related to duplication event	Peak of Ks distribution (μ)	Deviation (σ)
Phoenix dactylifera-1	11.5039	0.3	0.0388
Phoenix dactylifera-2	4.8791	0.8906	0.1107
Areca catechu-1	2.5944	0.3027	0.2298
Areca catechu-2	4.3922	0.9571	0.121
Daemonorops jenkinsiana-1	6.6671	0.4052	0.0677
Daemonorops jenkinsiana-2	3.0616	0.9632	0.1826
Calamus simplicifolius-1	6.0806	0.4229	0.0744
Calamus simplicifolius-2	3.0308	0.9631	0.1846
