# Supplementary material for: High-quality reference genome sequences of two coconut cultivars provide insights into evolution of monocot chromosomes and differentiation of fiber content and plant height
Source: Genome Biol. 2021 Nov 4;22:304. doi: 10.1186/s13059-021-02522-9 (PMC8567702; doi:10.1186/s13059-021-02522-9)
Supplement: Supplementary file 14 — Additional file 14: Table S13. Orthology of protein-coding genes among 15 species and Cocos nucifera. [file 13059_2021_2522_MOESM14_ESM.xlsx]

## Sheet: Table S13
Table S13: Orthology of protein-coding genes among 15 species and Cocos nucifera.
Species	Gene family type	Gene number	Ratio
Amborella trichopoda	unclustered	543	0.0318
	single copy gene	239	0.014
	other	4693	0.2744
	unique	596	0.0349
	core multi	11030	0.645
Arabidopsis thaliana	unclustered	2315	0.0846
	single copy gene	239	0.0087
	other	6036	0.2205
	unique	3344	0.1222
	core multi	15441	0.5641
Carica papaya	unclustered	636	0.0351
	single copy gene	239	0.0132
	other	4780	0.2639
	unique	290	0.016
	core multi	12166	0.6717
Glycine max	unclustered	1767	0.0376
	single copy gene	239	0.0051
	other	12693	0.2702
	unique	4975	0.1059
	core multi	27303	0.5812
Musa acuminata	unclustered	1256	0.0409
	single copy gene	239	0.0078
	other	7261	0.2362
	unique	658	0.0214
	core multi	21322	0.6937
Populus trichocarpa	unclustered	748	0.0236
	single copy gene	239	0.0076
	other	9006	0.2847
	unique	1669	0.0528
	core multi	19972	0.6313
Prunus persica	unclustered	577	0.0249
	single copy gene	239	0.0103
	other	7356	0.3181
	unique	1300	0.0562
	core multi	13656	0.5905
Solanum tuberosum	unclustered	975	0.0343
	single copy gene	239	0.0084
	other	8398	0.2957
	unique	2463	0.0867
	core multi	16324	0.5748
Sorghum bicolor	unclustered	2729	0.0967
	single copy gene	239	0.0085
	other	6036	0.2139
	unique	4378	0.1551
	core multi	14842	0.5259
Theobroma cacao	unclustered	372	0.0173
	single copy gene	239	0.0111
	other	7076	0.3289
	unique	512	0.0238
	core multi	13314	0.6189
Vitis vinifera	unclustered	696	0.027
	single copy gene	239	0.0093
	other	8720	0.3382
	unique	1444	0.056
	core multi	14688	0.5696
Calamus simplicifolius	unclustered	3925	0.0766
	single copy gene	239	0.0047
	other	18867	0.3682
	unique	7697	0.1502
	core multi	20507	0.4003
Daemonorops jenkinsiana	unclustered	4939	0.0926
	single copy gene	239	0.0045
	other	20207	0.3788
	unique	6026	0.113
	core multi	21931	0.4111
Elaeis guineensis	unclustered	603	0.0229
	single copy gene	239	0.0091
	other	7802	0.2958
	unique	132	0.005
	core multi	17598	0.6672
Phoenix dactylifera	unclustered	620	0.024
	single copy gene	239	0.0093
	other	7685	0.2977
	unique	188	0.0073
	core multi	17079	0.6617
Cocos nucifera tall	unclustered	1297	0.0434
	single copy gene	239	0.008
	other	10790	0.3609
	unique	184	0.0062
	core multi	17387	0.5816
Cocos nucifera dwarf	unclustered	1114	0.0396
	single copy gene	239	0.0085
	other	9884	0.3516
	unique	132	0.0047
	core multi	16742	0.5956
*Core-multi: genes have orthologues in all other species and might have paralogues in species within one family. Core-single copy: genes have orthologues in all other species and no other paralogues in this species within one family. Unique: genes for which only one family contains genes of this species. Other orthologues: genes are not included in the other mentioned categories. Unclustered gene…
