# Supplementary material for: High-quality reference genome sequences of two coconut cultivars provide insights into evolution of monocot chromosomes and differentiation of fiber content and plant height
Source: Genome Biol. 2021 Nov 4;22:304. doi: 10.1186/s13059-021-02522-9 (PMC8567702; doi:10.1186/s13059-021-02522-9)
Supplement: Supplementary file 15 — Additional file 15: Table S14. The information of homologous genes between C. nucifera and other four species. [file 13059_2021_2522_MOESM15_ESM.xlsx]

## Sheet: Table S14
Table S14: The information of homologous genes between C. nucifera and other four species.
Karyotype of monocot ancestor	Cn	El	Ac1	Ac2	Ac3	Ao11	Ao12	Ao21	Ao22	Sp11	Sp12	Sp21	Sp22
7	Cn01g00001
7	Cn01g00002
7	Cn01g00003
7	Cn01g00004
7	Cn01g00005						Ao05g00644
7	Cn01g00006						.
7	Cn01g00007	El07g0007737					Ao05g00643
7	Cn01g00008	.					.
7	Cn01g00009	El07g0007745					.
7	Cn01g00010	.					.
7	Cn01g00011	El07g0007746	Ac19g00451			Ao01g03225	.
7	Cn01g00012	El07g0007748	.			Ao01g03219	Ao05g00641
7	Cn01g00013	El07g0007752	.			Ao01g03218	.
7	Cn01g00014	El07g0007756	.			Ao01g03217	.
7	Cn01g00015	.	.			.	.
7	Cn01g00016	El07g0007761	.		Ac20g00301	Ao01g03216	.
7	Cn01g00017	El07g0007768	.		.	Ao01g03215	.
7	Cn01g00018	El07g0007770	.		.	.	.
7	Cn01g00019	.	.		.	.	.
7	Cn01g00020	.	.		.	.	.
7	Cn01g00021	El07g0007787	.		.	Ao01g03213	.
7	Cn01g00022	El07g0007790	Ac19g00440		.	Ao01g03212	Ao05g00615
7	Cn01g00023	.	.		.	Ao01g03211	.
7	Cn01g00024	El07g0007799	.		.	.	Ao05g00614
7	Cn01g00025	El07g00077105	.		.	.	.
7	Cn01g00026	.	.		.	.	.
7	Cn01g00027	.	.		.	.	.
7	Cn01g00028	.	.		.	.	.
7	Cn01g00029	.	.		.	.	.
7	Cn01g00030	.	Ac19g00438		.	.	Ao05g00612						Sp09g00905
7	Cn01g00031	El07g00077112	.		.	Ao01g03208	.						.
7	Cn01g00032	El07g00077122	.		.	Ao01g03207	Ao05g00611						.
7	Cn01g00033	.	.		.	Ao01g03205	.						.
7	Cn01g00034	El07g00077157	.		.	.	.						.
7	Cn01g00035	El07g00077160	.		.	.	.						.
7	Cn01g00036	El07g00077163	.		.	Ao01g03202	.						.
7	Cn01g00037	.	.		.	.	.						.
7	Cn01g00038	.	.		.	.	.						Sp09g00900
7	Cn01g00039	El07g00077174	Ac19g00431		.	.	Ao05g00606				Sp10g00837		.
7	Cn01g00040	El07g00077175	.		.	.	.				.		.
7	Cn01g00041	El07g00077176	.		.	Ao01g03200	.				.		.
7	Cn01g00042	.	Ac19g00430		.	.	.				.		.
7	Cn01g00043	El07g00077179	.	Ac06g00164	.	.	Ao05g00604				.		.
7	Cn01g00044	.	Ac19g00428	.	.	.	.				Sp10g00836		.
7	Cn01g00045	El07g00077184	.	Ac06g00165	.	.	.				.		Sp09g00897
7	Cn01g00046	El07g00077185	.	Ac06g00166	.	.	.				.		.
7	Cn01g00047	El07g00077189	.	.	.	.	.				.		.
7	Cn01g00048	.	.	.	.	Ao01g03198	.				.		.
7	Cn01g00049	.	.	.	Ac20g00294	.	.				.		.
7	Cn01g00050	El07g00077195	.	.	Ac20g00286	.	.				.		.
7	Cn01g00051	El07g00077197	.	.	.	Ao01g03194	.				.		.
7	Cn01g00052	.	.	.	.	.	.				.		.
7	Cn01g00053	.	Ac19g00425	.	.	Ao01g03191	.				.		.
7	Cn01g00054	El07g00077203	.	.	.		.				.		.
7	Cn01g00055	El07g00077204	.	.	Ac20g00285		.				.		Sp09g00894
7	Cn01g00056	.	Ac19g00424	.	.		.				.		.
7	Cn01g00057	El07g00077211	.	.	.		.				.		.
7	Cn01g00058	El07g00077212	.	.	Ac20g00283		.				Sp10g00833		.
7	Cn01g00059	El07g00077214	.	Ac06g00172	.		.				.		.
7	Cn01g00060	El07g00077215	.	.	Ac20g00279		.				Sp10g00830		.
7	Cn01g00061	.	.	.	.		.				.		.
7	Cn01g00062	El07g00077218	.	.	.		Ao05g02054				.		.
7	Cn01g00063	El07g00077222	.	.	.		.				.		.
7	Cn01g00064	.	.	.	.	Ao01g00582	Ao05g02056				.		.
7	Cn01g00065	El07g00077234	Ac19g00421	.	.	Ao01g00583	Ao05g00570				.		.
7	Cn01g00066	.	.	.	.	.	.				.		.
7	Cn01g00067	.	.	.	.	Ao01g00585	.				.		Sp09g00883
7	Cn01g00068	El07g00077252	.	.	.	.	.				.		.
7	Cn01g00069	.	.	.	.	.	.				.		.
7	Cn01g00070	.	.	.	.	.	.				.		.
7	Cn01g00071	El07g00077255	.	Ac06g00173	Ac20g00277	Ao01g00586	Ao05g02057				.		.
7	Cn01g00072	.	.	.	.	.	.				.		.
7	Cn01g00073	El07g00077263	.	Ac06g00174	.	.	Ao05g02059				.		.
7	Cn01g00074	.	.	.	.	.	.				.		.
7	Cn01g00075	El07g00077266	Ac19g00420	Ac06g00175	.	.	Ao05g02060				.		Sp09g00882
7	Cn01g00076	El07g00077267	.	.	.	.	Ao05g00559				.		.
7	Cn01g00077	El07g00077276	Ac19g00418	Ac06g00176	.	.	Ao05g02062				.		.
7	Cn01g00078	.	.	Ac06g00177	.	Ao01g00587	.				.		Sp09g00881
7	Cn01g00079	El07g00077285	.	Ac06g00178	.	.	Ao05g02066				.		.
7	Cn01g00080	El07g00077287	.	Ac06g00179	.	.	Ao05g02067				.		.
7	Cn01g00081	El07g00077289	.	Ac06g00180	.	.	Ao05g02068				.		.
7	Cn01g00082	El07g00077291	Ac19g00413	.	.	Ao01g00589	Ao05g02082				.		.
7	Cn01g00083	.	.	.	.	.	Ao05g02083				.		.
7	Cn01g00084	.	.	.	.	.	.				Sp10g00824		.
7	Cn01g00085	.	Ac19g00410	.	.	.	.				Sp10g00823		.
7	Cn01g00086	El07g00077298	.	.	.	Ao01g00592	.				.		Sp09g00874
7	Cn01g00087	.	Ac19g00407	Ac06g00182	.	.	Ao05g02084				Sp10g00822		.
7	Cn01g00088	El07g00077300	.	Ac06g00183	.	.	.				.		.
7	Cn01g00089	.	.	.	.	.	Ao05g02085				.		.
7	Cn01g00090	El07g00077306	.	.	Ac20g00276	.	Ao05g02086				.		.
7	Cn01g00091	El07g00077309	.	.	.	.	Ao05g02088				.		.
7	Cn01g00092	El07g00077312	.	.	.	.	.				Sp10g00818		.
7	Cn01g00093	El07g00077313	Ac19g00405	.	.	.	Ao05g02090				.		.
7	Cn01g00094	.	.	.	.	.	Ao05g02091				.		.
7	Cn01g00095	.	.	.	.	.	.				.		.
7	Cn01g00096	El07g00077325	.	.	.	.	Ao05g02093				.		.
7	Cn01g00097	.	.	.	.	.	.				.		.
7	Cn01g00098	El07g00077327	.	.	Ac20g00272	Ao01g00600	.				.		.
7	Cn01g00099	El07g00077343	.	Ac06g00194	.	Ao01g00602	.				.		.
7	Cn01g00100	El07g00077347	.	Ac06g00195	.	Ao01g00604	.				.		.
7	Cn01g00101	.	.	.	.	.	.				.		.
7	Cn01g00102	El07g00077357	.	.	.	Ao01g00605	Ao05g02113				Sp10g00814		.
7	Cn01g00103	El07g00077359	.	.	.	Ao01g00606	.				.		.
7	Cn01g00104	El07g00077363	Ac19g00402	.	.	.	Ao05g02114				.		.
7	Cn01g00105	El07g00077379	.	.	.	Ao01g00607	Ao05g02115				.		.
7	Cn01g00106	.	.	.	.	.	.				.		.
7	Cn01g00107	El07g00077397	.	.	.	.	.				.		.
7	Cn01g00108	.	.	.	.	.	.				.		.
7	Cn01g00109	.	.	.	.	.	.				.		.
7	Cn01g00110	El07g00077406	.	Ac06g00197	.	Ao01g00609	.				.		.
7	Cn01g00111	El07g00077409	Ac19g00399	Ac06g00236	.	.	Ao05g02118				Sp10g00811		.
7	Cn01g00112	.	.	.	.	Ao01g00610	.				.		Sp09g00868
7	Cn01g00113	El07g00077411	.	.	.	.	Ao05g02119				Sp10g00810		.
7	Cn01g00114	El07g00077412	.	.	.	.	Ao05g02120				.		.
7	Cn01g00115	El07g00077414	Ac19g00398	.	.	.	.				.		.
7	Cn01g00116	El07g00077415	.	.	.	.	.				.		.
7	Cn01g00117	.	.	.	Ac20g00270	.	.				.		.
7	Cn01g00118	El07g00077419	.	.	.	.	.				.		Sp09g00867
7	Cn01g00119	.	.	.	.	.	.				.		.
7	Cn01g00120	.	.	Ac06g00198	.	.	.				.		.
7	Cn01g00121	El07g00077432	.	.	.	.	.				Sp10g00808		Sp09g00866
7	Cn01g00122	.	.	.	.	.	.				.		.
7	Cn01g00123	El07g00077442	Ac19g00397	Ac06g00200	.	Ao01g00611	.				Sp10g00807		Sp09g00865
7	Cn01g00124	.	.	.	.	.	.				.		.
7	Cn01g00125	.	.	.	.	.	.				.		.
7	Cn01g00126	El07g013779	Ac19g00395	.	.	.	Ao05g02122				.		.
7	Cn01g00127	.	.	.	.	.	.				.		.
7	Cn01g00128	El07g001811	.	.	.	Ao01g00613	.				.		Sp09g00863
7	Cn01g00129	El07g001814	.	.	.	.	.				.		Sp09g00860
7	Cn01g00130	El07g0018111	.	Ac06g00213	Ac20g00254	.	Ao05g02123				Sp10g00806		.
7	Cn01g00131	El07g0018113	.	.		.	.				.		Sp09g00855
7	Cn01g00132	El07g0018114	.	.		Ao01g00618	.				.		Sp09g00853
7	Cn01g00133	.	.	.		.	.				.		.
7	Cn01g00134	El07g0018118	.	Ac06g00212		.	.				.		.
7	Cn01g00135	.	.	.		.	.				.		.
7	Cn01g00136	El07g0018123	.	.		.	Ao05g02195				.		.
7	Cn01g00137	El07g0018132	.	Ac06g00211		.	Ao05g02130				.		.
7	Cn01g00138	El07g0018136	.	Ac06g00210		.	Ao05g02131				.		.
7	Cn01g00139	.	.	.		.	.				.		.
7	Cn01g00140	El07g0018140	.	Ac06g00209		.	Ao05g02134				.		.
7	Cn01g00141	El07g0018145	.	Ac06g00223		.	Ao05g02133				.		.
7	Cn01g00142	El07g0018148	.			.	Ao05g02134				.		Sp09g00851
7	Cn01g00143	El07g0018150	.			.	Ao05g02136				.		.
7	Cn01g00144	El07g0018153	.			.	.				.		.
7	Cn01g00145	El07g0018157	.			.	.				.		.
7	Cn01g00146	El07g0018161	.			.	.				.		Sp09g00850
7	Cn01g00147	.	.			.	.				.		.
7	Cn01g00148	El07g0018167	Ac19g00392			.	.				.		.
7	Cn01g00149	El07g0018169	.			.	.				.		.
7	Cn01g00150	El07g0018170	.			.	.				.		.
7	Cn01g00151	.	.			.	.				.		.
7	Cn01g00152	El07g0018185	.			.	Ao05g02137				Sp10g00798		.
7	Cn01g00153	El07g0018189	.			Ao01g00624	Ao05g02138						Sp09g00846
	Cn01g00154	El07g0018191	Ac19g00388			.
	Cn01g00155	.	.			.
	Cn01g00156	El07g0018193	.			.
8	Cn01g00157	.	Ac19g00474			.						Sp12g00547
8	Cn01g00158	.	.			Ao01g00661						.
8	Cn01g00159	El07g0018195	Ac19g00475							Sp16g00168		.
8	Cn01g00160	.	.							Sp16g00166		.
8	Cn01g00161	El07g00181105	.					Ao06g00107		Sp16g00164		.
8	Cn01g00162	El07g00181115	.					.		.		.
8	Cn01g00163	.	.					.		.		.
8	Cn01g00164	.	.					.		.		.
8	Cn01g00165	El07g00181120	.					.		Sp16g00162		.
8	Cn01g00166	.	.					.		.		.
8	Cn01g00167	.	.					.		.		.
8	Cn01g00168	El07g00181133	.					Ao06g00100		Sp16g00161		.
8	Cn01g00169	.	.					.		.		.
8	Cn01g00170	.	Ac19g00477					Ao06g00098		.		.
8	Cn01g00171	El07g00181141	Ac19g00478					Ao06g00097		.		.
8	Cn01g00172	El07g00181149	.					Ao06g00092		.		.
8	Cn01g00173	El07g00181151	Ac19g00481					Ao06g00091		.		.
8	Cn01g00174	El07g00181156	Ac19g00482					Ao06g00086		Sp16g00144		.
8	Cn01g00175	.	Ac19g00483					.	Ao03g00646	Sp16g00142		.
8	Cn01g00176	El07g00181170	Ac19g00485					.	.	.		.
8	Cn01g00177	El07g00181177	Ac19g00486					.	.	.		.
8	Cn01g00178	.	.					.	.	.		.
8	Cn01g00179	.	.					.	.	.		.
8	Cn01g00180	.	Ac19g00489					.	.	.		Sp12g00545
8	Cn01g00181	.	.					Ao06g00079	.	.		.
8	Cn01g00182	.	.					.	.	.		.
8	Cn01g00183	.	.					.	Ao03g00635	.		.
8	Cn01g00184	.	.					.	.	.		.
8	Cn01g00185	.	.					.	.	.		.
8	Cn01g00186	.	.					Ao06g00073	.	.		.
8	Cn01g00187	.	.					Ao06g00072	.	.		Sp12g00543
8	Cn01g00188	.	.					.	Ao03g00628	.		.
8	Cn01g00189	.	Ac19g00359					Ao06g00065	.	.		.
8	Cn01g00190	.	Ac19g00358					.	.	.		.
8	Cn01g00191	.	.					.	.	.		.
8	Cn01g00192	.	Ac19g00496					.	.	.		.
8	Cn01g00193	.	Ac19g00497					.	.	Sp16g00116		.
8	Cn01g00194	.	.					.	.	.		.
8	Cn01g00195	.	Ac19g00498					.	.	.		.
8	Cn01g00196	.	.					.	.	.		.
8	Cn01g00197	.	Ac19g00499					.	.	.		.
8	Cn01g00198	.	Ac19g00501					.	.	.		.
8	Cn01g00199	.	.					.	.	.		.
8	Cn01g00200	.	Ac19g00502					.	.	.		.
8	Cn01g00201	.	Ac19g00503					.	.	.		.
8	Cn01g00202	.	.					.	.	.		.
8	Cn01g00203	.	.					.	.	.		.
8	Cn01g00204	El07g0002223	Ac19g00504					.	Ao03g00626	Sp16g00110		.
8	Cn01g00205	.	.					Ao06g00063	.	.		.
8	Cn01g00206	El07g0002235	.					.	.	.		.
8	Cn01g00207	.	.					.	.	.		.
8	Cn01g00208	.	Ac19g00505					Ao06g00062	.	Sp16g00103		.
8	Cn01g00209	.	.					Ao06g00057	.	.		.
8	Cn01g00210	El07g0002263	Ac19g00507					Ao06g00053	.	Sp16g00098		.
8	Cn01g00211	El07g0002264	Ac19g00508					Ao06g00049	.	.		.
8	Cn01g00212	El07g0002277	.					.	.	.		.
8	Cn01g00213	.	.					.	.	.		.
8	Cn01g00214	.	Ac19g00509					Ao06g00048	.	Sp16g00097		.
8	Cn01g00215	.	Ac19g00510					.	Ao03g00619	.		Sp12g00541
8	Cn01g00216	El07g0002285	Ac19g00511					.	.	.		.
8	Cn01g00217	.	.					.	.	.		.
8	Cn01g00218	El07g0002293	Ac19g00512					Ao06g00046	.	.		Sp12g00524
8	Cn01g00219	El07g0002298	Ac19g00513					.	.	Sp16g00092		.
8	Cn01g00220	.	.					.	.	.		.
8	Cn01g00221	.	.					Ao06g00045	.	.		.
8	Cn01g00222	El07g00022103	Ac19g00514					.	.	.		.
8	Cn01g00223	.	.					Ao06g00044	.	.		.
8	Cn01g00224	El07g00022108	Ac19g00515					Ao06g00043	Ao03g00607	Sp16g00089		.
8	Cn01g00225	El07g00022110	Ac19g00516					Ao06g00041	Ao03g00605	Sp16g00088		.
8	Cn01g00226	.	.					.		.		.
8	Cn01g00227	.	.					.		.		.
8	Cn01g00228	.	.					.		.		.
8	Cn01g00229	.	.					.		.		.
8	Cn01g00230	.	.					.		.		.
8	Cn01g00231	El07g00022145	.					.		.		.
8	Cn01g00232	.	.					Ao06g00035		.		.
8	Cn01g00233	El07g00022158	Ac19g00519					.		Sp16g00068		Sp12g00516
8	Cn01g00234	El07g00022171	.					Ao06g00034		.		.
8	Cn01g00235	El07g00022181	.					Ao06g00031		Sp16g00065		.
8	Cn01g00236	El07g00022185	Ac19g00520					.		.		.
8	Cn01g00237	.	Ac19g00523					Ao06g00027		.		.
8	Cn01g00238	.	.					.		.		.
8	Cn01g00239	.	.					.		.		.
8	Cn01g00240	El07g00022192	Ac19g00524					Ao06g00025		.		.
8	Cn01g00241	.	.					Ao06g00024		.		.
8	Cn01g00242	.	.					.		.		.
8	Cn01g00243	El07g00022210	.					Ao06g00023		Sp16g00055		.
8	Cn01g00244	El07g00022231	Ac19g00525					.		.		.
8	Cn01g00245	El07g00022232	.					.		.		Sp12g00508	Sp07g00572
8	Cn01g00246	El07g00022240	Ac19g00526					.		.			.
8	Cn01g00247	El07g00022246	Ac19g00527					Ao06g00016		.			.
8	Cn01g00248	El07g00022247	Ac19g00529					.		.			.
8	Cn01g00249	.	.					.		.			.
8	Cn01g00250	.	.					.		.			.
8	Cn01g00251	.	.					.		.			.
8	Cn01g00252	.	.					.		.			.
8	Cn01g00253	.	.					.		.			.
8	Cn01g00254	.	.					.		.			.
8	Cn01g00255	El07g00022269	.					.		.			.
8	Cn01g00256	El07g00022276	.					.		.			.
8	Cn01g00257	El07g00022277	.					.		.			.
8	Cn01g00258	.	.					.		.			.
8	Cn01g00259	.	Ac19g00531					.		.			.
8	Cn01g00260	El07g00022297	.					.		.			.
8	Cn01g00261	El07g00022299	Ac19g00534					.		Sp16g00033			.
8	Cn01g00262	El07g00022303	Ac19g00535					Ao06g00013					.
8	Cn01g00263	.	.										.
8	Cn01g00264	.	.										.
8	Cn01g00265	El07g00022316	Ac18g00182				Ao05g00066				Sp02g00575		.
8	Cn01g00266	El07g00022318	.				.				.		.
8	Cn01g00267	.	.				.				.		.
8	Cn01g00268	El07g00022321	.			Ao07g01470	Ao05g00063				Sp02g00574		.
8	Cn01g00269	El07g00022327	.			Ao07g01471	.				.		.
8	Cn01g00270	.	Ac18g00178			Ao07g01473	.				Sp02g00571		.
8	Cn01g00271	.	.			.	Ao05g00062				Sp02g00569		.
	Cn01g00272	El07g00022346	Ac18g00176			Ao07g01474	.				.		.
	Cn01g00273	.	Ac18g00174			.	.				.		.
	Cn01g00274	El07g00022352	.			Ao07g01478	Ao05g00060				.		.
	Cn01g00275	El07g00022361	.			.	.				.		.
	Cn01g00276	.	.			.	.				.		.
	Cn01g00277	El07g00022390	Ac18g00173			.	.				.		.
	Cn01g00278	El07g00022410	.			.	.				.		.
1	Cn01g00279	El07g00022421	.			.	Ao05g00058				.		Sp07g00576
1	Cn01g00280	El07g00022427	.			Ao07g01490	Ao05g00057				Sp02g00546		.
1	Cn01g00281	El07g00022430	Ac18g00172			Ao07g01491	.				.		.
1	Cn01g00282	El07g00022436	Ac18g00171			Ao07g01492	.				.		.
1	Cn01g00283	.	.			.	.				.		.
1	Cn01g00284	.	.			.	.				.		.
1	Cn01g00285	El07g00022452	.			.	.				.		.
1	Cn01g00286	.	Ac18g00170			.	.				.		.
1	Cn01g00287	El07g00022464	.			.	.				.		.
1	Cn01g00288	El07g00022479	Ac18g00169			.	.				Sp02g00604		.
1	Cn01g00289	El07g00022488	Ac18g00165			Ao07g01498	Ao05g00056				Sp02g00535		.
1	Cn01g00290	El07g00022501	.			.	.				.		.
1	Cn01g00291	El07g00022503	.			Ao07g01501	.				.		.
1	Cn01g00292	El07g00022526	.			.	.				Sp02g00533		.
1	Cn01g00293	El07g00022528	.			Ao07g01510	.				.		.
1	Cn01g00294	El07g00022539	.				.				Sp02g00532		.
1	Cn01g00295	El07g00022540	Ac18g00160				Ao05g00021				.		.
1	Cn01g00296	El07g00022544	.				.				.		.
1	Cn01g00297	El07g00022559	.				.				.		.
1	Cn01g00298	.	.				.				.		Sp07g00585
1	Cn01g00299	.	.				.				.		.
1	Cn01g00300	.	.				.				.		.
1	Cn01g00301	El07g00022581	Ac18g00156				.				.		Sp07g00588
1	Cn01g00302	El07g00022586	.				.				.		.
1	Cn01g00303	.	Ac18g00153				Ao05g00006				.		Sp07g00589
1	Cn01g00304	El07g00022587	.				.				.		.
1	Cn01g00305	El07g00022593	.				.				.		.
1	Cn01g00306	El07g00022596	.				.				.		.
1	Cn01g00307	El07g00022602	.				.				.		.
1	Cn01g00308	El07g00022603	.				.				.		.
1	Cn01g00309	.	.				.				.		.
1	Cn01g00310	El07g00022613	.				.				.		.
1	Cn01g00311	El07g00022618	Ac18g00151				.				.		.
1	Cn01g00312	El07g00022625	.				.				.		.
1	Cn01g00313	El07g00022635	.				.				.		.
1	Cn01g00314	.	.				.				.		.
1	Cn01g00315	El07g00022648	.				Ao05g00003				.		.
1	Cn01g00316	El07g00022654	.								.		.
1	Cn01g00317		.								.		.
1	Cn01g00318		Ac18g00147								.		.
1	Cn01g00319		.								.		.
1	Cn01g00320		Ac18g00133								.		.
1	Cn01g00321		.								.		.
1	Cn01g00322		Ac18g00131								.		.
1	Cn01g00323		.								.		.
1	Cn01g00324		.								.		.
1	Cn01g00325		.			Ao07g00796					.		.
1	Cn01g00326		.			Ao07g00795					.		.
1	Cn01g00327		.			.					.		.
1	Cn01g00328		.			.					.		.
1	Cn01g00329		.			.					.		.
1	Cn01g00330		.			.					.		.
1	Cn01g00331		.			.					.		.
1	Cn01g00332		.			.					Sp02g00624		.
1	Cn01g00333		Ac18g00127			.					.		.
1	Cn01g00334		.			.					.		Sp07g00621
1	Cn01g00335		Ac18g00125			Ao07g00775					.		.
1	Cn01g00336		.			.					.		.
1	Cn01g00337		.			.	Ao05g00573				Sp02g00628		.
1	Cn01g00338		.			.	.				.		.
1	Cn01g00339		.			.	.				.		.
1	Cn01g00340		.			.	.				.		.
1	Cn01g00341		Ac18g00121			.	Ao05g00572				Sp02g00629		.
1	Cn01g00342		.			Ao07g00770	Ao05g00570				.		.
1	Cn01g00343		.			.	.				.		.
1	Cn01g00344		Ac18g00117			Ao07g00769	Ao05g00568				.		.
1	Cn01g00345		.			Ao07g00768	Ao05g00566				Sp02g00631		.
1	Cn01g00346		.			.	.				.		.
1	Cn01g00347		.			Ao07g00765	.				.		.
1	Cn01g00348		.				.				.		.
1	Cn01g00349		.				.				.		.
1	Cn01g00350		Ac18g00116				Ao05g00563				Sp02g00634		.
1	Cn01g00351		.								.		.
1	Cn01g00352		.								.		.
1	Cn01g00353		.								.		.
1	Cn01g00354		.								.		.
1	Cn01g00355		.								.		.
1	Cn01g00356		.								Sp02g00636		.
1	Cn01g00357		.								.		.
1	Cn01g00358		.								.		.
1	Cn01g00359		.								.		.
1	Cn01g00360		.								Sp02g00645		.
1	Cn01g00361		.								.		.
1	Cn01g00362		.								Sp02g00646		.
1	Cn01g00363		.								.		.
1	Cn01g00364		.								Sp02g00648		.
1	Cn01g00365		.								.		.
1	Cn01g00366		.								.		.
1	Cn01g00367		.								.		.
1	Cn01g00368		.								.		.
1	Cn01g00369		.								.		Sp07g00642
1	Cn01g00370		.								Sp02g00655
1	Cn01g00371		.
1	Cn01g00372		.
1	Cn01g00373		.
1	Cn01g00374		.
1	Cn01g00375		.
1	Cn01g00376		.
1	Cn01g00377		.
1	Cn01g00378		.
1	Cn01g00379		.
1	Cn01g00380		Ac18g00106
1	Cn01g00381		.
1	Cn01g00382		Ac18g00087
1	Cn01g00383		.
1	Cn01g00384		.			Ao04g00680
1	Cn01g00385		.		Ac17g00081	.
1	Cn01g00386		.		Ac17g00079	Ao04g00679		Ao09g00117
1	Cn01g00387		.		.	Ao04g00678		Ao09g00116	Ao02g00743
1	Cn01g00388		.		.	.		.	.
1	Cn01g00389		.		Ac17g00077	Ao04g00676		Ao09g00113	Ao02g00745
1	Cn01g00390		.		.	.		.	.
1	Cn01g00391		Ac18g00080		.	.		.	.
1	Cn01g00392		.		.	.		.	.
1	Cn01g00393		.		Ac17g00068	.		.	.
1	Cn01g00394		.		.	.		.	.
1	Cn01g00395		.		.	.		.	.
1	Cn01g00396		.		.	.		.	.
1	Cn01g00397		.		.	.		.	.
1	Cn01g00398		.		.	.		.	.
1	Cn01g00399		.		.	.		Ao09g00102	.	Sp01g00859
1	Cn01g00400		.		.	Ao04g00672		.	.	Sp01g00858
1	Cn01g00401		.		Ac17g00060	Ao04g00670		Ao09g00089	.	.
1	Cn01g00402		.		.	Ao04g00666		Ao09g00088	Ao02g00763	Sp01g00854
1	Cn01g00403		.		.	Ao04g00665		.	.	.
1	Cn01g00404		.		.	Ao04g00590		.	.	Sp01g00852
1	Cn01g00405		.		.	.	Ao10g01438	.	.	.
1	Cn01g00406		.		.	Ao04g00663	.	.	.	.
1	Cn01g00407		.		Ac17g00059	.	.	Ao09g00084	.	Sp01g00851
1	Cn01g00408		.		.	.	.	.	.	.
1	Cn01g00409		.		.	Ao04g00658	Ao10g01441	.	.	.
1	Cn01g00410		.		.	Ao04g00657	.	.	.	Sp01g00850
1	Cn01g00411		.		.	Ao04g00653	Ao10g01444	Ao09g00078	.	Sp01g00849
1	Cn01g00412		.		.	.	.	.	.	.
1	Cn01g00413		.		.	.	.	.	.	.
1	Cn01g00414		.		.	.	.	.	.	.
1	Cn01g00415		Ac18g00044		.	Ao04g00640	Ao10g01445	.	.	Sp01g00845			Sp07g00341
1	Cn01g00416				.	Ao04g00639	.	.	.	.			Sp07g00342
1	Cn01g00417				.	Ao04g00638	.	.	.	.			.
1	Cn01g00418				Ac17g00052	.	.	.	.	Sp01g00820			.
1	Cn01g00419				.	Ao04g00636	Ao10g01451	.	.	.			.
1	Cn01g00420				.	.	.	.	.	.			.
1	Cn01g00421				.	.	.	.	.	.			.
1	Cn01g00422				.	.	Ao10g01452	.	.	Sp01g00825			.
1	Cn01g00423				Ac17g00051	.	Ao10g01453	.	.	Sp01g00826			.
1	Cn01g00424				.	.	.	.	.	.			.
1	Cn01g00425				.	.	.	.	.	.			.
1	Cn01g00426				.	.	.	.	.	.			.
1	Cn01g00427				Ac17g00048	.	.	.	.	.			.
1	Cn01g00428				.	Ao04g00635	Ao10g01455	.	.	.			Sp07g00348
1	Cn01g00429				.	Ao04g00633	.	.	.	Sp01g00831			.
1	Cn01g00430				.	.	Ao10g01457	.	.	.			Sp07g00349
1	Cn01g00431				Ac17g00046	Ao04g00632	.	Ao09g00046	.	Sp01g00835			Sp07g00350
1	Cn01g00432				.	Ao04g00630	Ao10g01458	Ao09g00045	.	Sp01g00834			.
1	Cn01g00433				.	.	.	.	.	.			.
1	Cn01g00434				.	.	.	.	.	.			.
1	Cn01g00435				.	.	.	.	.	.			.
1	Cn01g00436				.	.	Ao10g01459	.	.	.			.
1	Cn01g00437				.	.	Ao10g01462	.	.	.			.
1	Cn01g00438				.	.	.	.	.	Sp01g00837			.
1	Cn01g00439				.	Ao04g00600	.	.	.	.			Sp07g00352
1	Cn01g00440				.	.	.	.	.	.			.
1	Cn01g00441				.	.	Ao10g01464	.	Ao02g00768	.			Sp07g00354
1	Cn01g00442				.	Ao04g00601	.	.	.	.			Sp07g00357
1	Cn01g00443				Ac17g00044	.	.	Ao09g00042	Ao02g00769	.			.
1	Cn01g00444				Ac17g00043	Ao04g00602	.	.	.	.			.
1	Cn01g00445				Ac17g00042	.	.	.	Ao02g00771	.			.
1	Cn01g00446				.	Ao04g00604	.	.	.	Sp01g00843			Sp07g00361
1	Cn01g00447				.	Ao04g00622	.	Ao09g00037	.	.			.
1	Cn01g00448				.	.	.	Ao09g01265	.	.			.
1	Cn01g00449				.	.	.	.	.	.			.
1	Cn01g00450				.	Ao04g00609	.	.	.	.			.
1	Cn01g00451				.	Ao04g00613	Ao10g01467	.	.	.			.
1	Cn01g00452				.	.	.	.	.	Sp01g00813			.
1	Cn01g00453				.	.	.	.	.	Sp01g00810			.
1	Cn01g00454				.	.	.	.	.	.			.
1	Cn01g00455				.	.	.	.	.	Sp01g00809			.
1	Cn01g00456				.	.	.	.	.	.			.
1	Cn01g00457				.	.	.	.	.	Sp01g00805			.
1	Cn01g00458				.	Ao04g00594	.	.	.	.			.
1	Cn01g00459				.	.	Ao10g01469	.	.	.			.
1	Cn01g00460				.	.	.	.	.	.			.
1	Cn01g00461				Ac17g00031	.	.	.	.	.			.
1	Cn01g00462				.	.	.	.	.	.			.
1	Cn01g00463				.	Ao04g00593	.	.	.	Sp01g00799			.
1	Cn01g00464				.	.	Ao10g01471	.	.	.			.
1	Cn01g00465				.	.	.	.	.	.			.
1	Cn01g00466				.	Ao04g00591	.	.	Ao02g00804	.			.
1	Cn01g00467				.	.	.	.		.			.
1	Cn01g00468				.	Ao04g00590	.	.		.	Sp06g00598		.
1	Cn01g00469				Ac17g00026	.	.	.		Sp01g00752	.		.
1	Cn01g00470					.	.	.		.	.		.
1	Cn01g00471					Ao04g00589	.	Ao09g00008		Sp01g01356	.		.
1	Cn01g00472						Ao10g01478	.		.	.		Sp07g00365
1	Cn01g00473			Ac21g00005	Ac17g00776			Ao09g01292		.	.
1	Cn01g00474			Ac21g00007	Ac17g00775			Ao09g01294		.	.
1	Cn01g00475			.	Ac17g00774			.		.	.
1	Cn01g00476			.	Ac17g00773		Ao10g00403	Ao09g01298		.	.
1	Cn01g00477			Ac21g00008	Ac17g00772		.	Ao09g01299		.	.
1	Cn01g00478			.	.		.	Ao09g01304		.	.
1	Cn01g00479			.	.		.	.		.	.
1	Cn01g00480			.	.		.	.		.	.
1	Cn01g00481			.	.		.	.		.	.
1	Cn01g00482			.	.		.	.		.	.
1	Cn01g00483			Ac21g00010	.		.	.		.	.
1	Cn01g00484			.	.		.	.		.	.
1	Cn01g00485			Ac21g00011	.		.	Ao09g01306		.	.
1	Cn01g00486			.	.		.	Ao09g01312		Sp01g01746	.
1	Cn01g00487			Ac21g00012	.		.	.		Sp01g01742	.
1	Cn01g00488			Ac21g00014	.		.	Ao09g01284		Sp01g01741	.
1	Cn01g00489			.	Ac17g00766		.	.		Sp01g01739	.
1	Cn01g00490			.	.		.	.		Sp01g01738	.
1	Cn01g00491			Ac21g00015	.		.	.		.	.
1	Cn01g00492			.	.		.	.		.	.
1	Cn01g00493			.	.		.	.		.	.
1	Cn01g00494			Ac21g00017	.		.	Ao09g01280		Sp01g01734	.
1	Cn01g00495			.	.		.	.		.	.
1	Cn01g00496			.	Ac17g00762		.	.		.	.
1	Cn01g00497			Ac21g00018	.		Ao10g00407	Ao09g01279		Sp01g01732	.
1	Cn01g00498			.	.		.	.		.	.
1	Cn01g00499			.	.		.	Ao09g01274		.	Sp06g00645
1	Cn01g00500		Ac20g00005	.	.		.	Ao09g01269		.	.
1	Cn01g00501		.	.	Ac17g00758		.	.		.	.
1	Cn01g00502		.	.	.		.	.		.	.
1	Cn01g00503		.	.	.		.	.		.	.
1	Cn01g00504		.	Ac21g00029	.	Ao04g01494	Ao10g00411	.		.	.
1	Cn01g00505		.	.	.	.	.	.		.	.
1	Cn01g00506		.	Ac21g00028	.	Ao04g01488	.	.		.	.
1	Cn01g00507		.	Ac21g00027	.	.	.	.		.	.
1	Cn01g00508		.	.	Ac17g00751	.	.	.		.	.
1	Cn01g00509		.	Ac21g00026	.	.	.	.		.	.
1	Cn01g00510		.	Ac21g00025	.	.	.	.		.	.
1	Cn01g00511		.	Ac21g00024	.	.	.	Ao09g01258		.	.
1	Cn01g00512		.	.	.	.	.	.		.	.
1	Cn01g00513		.	.	.	.	.	.		Sp01g01703	.
1	Cn01g00514		.	.	Ac17g00745	.	.	.		Sp01g01388	.
1	Cn01g00515		.	.	.	.	.	.		.	.
1	Cn01g00516		.	.	Ac17g00742	.	.	Ao09g01314		Sp01g01392	.
1	Cn01g00517		.	.	.	.	.	.		.	.
1	Cn01g00518		.	.	.	.	.	Ao09g01252		.	.
1	Cn01g00519		.	.	.	.	.	.		.	.
1	Cn01g00520		.	.	.	.	.	Ao09g01251		.	.
1	Cn01g00521		.	.	Ac17g00740	.	Ao10g00425	Ao09g01250		Sp01g01397	.
1	Cn01g00522		.	.	.	.	.	.		Sp01g01399	.
1	Cn01g00523		.	Ac21g00031	.	.	.	Ao09g01248		.	.
1	Cn01g00524		.	.	.	.	.	.		.	.
1	Cn01g00525		.	.	.	.	.	.		.	.
1	Cn01g00526		.	Ac21g00032	Ac17g00736	.	.	.		.	.
1	Cn01g00527		.	Ac21g00033	.	.	.	.		.	.
1	Cn01g00528		.	Ac21g00034	Ac17g00734	Ao04g01465	.	Ao09g01245		.	.
1	Cn01g00529		Ac20g00012	.	.	.	.	.		.	.
1	Cn01g00530		.	.	.	.	.	.		.	.
1	Cn01g00531		.	.	.	.	.	.	Ao02g01473	.	.
1	Cn01g00532		.	Ac21g00035	Ac17g00732	.	.	.	.	.	.
1	Cn01g00533		Ac20g00015	Ac21g00036	.	.	.	.	.	.	.
1	Cn01g00534		.	.	.	.	.	.	.	.	.
1	Cn01g00535		Ac20g00016	Ac21g00041	.	.	.	Ao09g01240	Ao02g01111	.	Sp06g00655
1	Cn01g00536		.	Ac21g00042	.	.	.	Ao09g01236	.	Sp01g01408	.
1	Cn01g00537		.	.	Ac17g00716	.	.	.	Ao02g01107	Sp01g01409	.
1	Cn01g00538		.	.	.	.	.	.	.	.	.
1	Cn01g00539		.	.	.	.	.	.	.	.	.
1	Cn01g00540		.	.	Ac17g00713	.	.	.	.	.	.
1	Cn01g00541		.	.	Ac17g00710	.	Ao10g00431	.	.	Sp01g01416	.
1	Cn01g00542		.	.	.	.	.	.	.	.	.
1	Cn01g00543		.	.	.	.	.	.	.	.	.
1	Cn01g00544		.	Ac21g00046	.	.	.	Ao09g01216	Ao02g01450	Sp01g01420	.
1	Cn01g00545		Ac20g00017	Ac21g00007	.	Ao04g01437	Ao10g00433	.	.	.	.
1	Cn01g00546		.	.	Ac17g00709	.	.	.	.	.	.
1	Cn01g00547		.	.	.	.	.	.	.	.	.
1	Cn01g00548		.	Ac21g00048	.	.	.	.	.	.	.
1	Cn01g00549		.	.	.	.	.	.	.	.	.
1	Cn01g00550		.	.	.	Ao04g01429	.	.	.	.	.
1	Cn01g00551		.	Ac21g00051	.	.	.	.	.	Sp01g01431	.
1	Cn01g00552		.	Ac21g00054	.	.	.	Ao09g01201	Ao02g01435	.	.
1	Cn01g00553		.	.	.	.	.	.	.	.	.
1	Cn01g00554		.	.	.	.	.	.	.	.	.
1	Cn01g00555		.	Ac21g00056	.	.	.	.	.	.	.
1	Cn01g00556		.	.	.	.	.	.	.	Sp01g01437	.
1	Cn01g00557		.	Ac21g00057	.	.	.	.	Ao02g01092	.	.
1	Cn01g00558		.	.	.	.	.	Ao09g01193	Ao02g01091	.	.
1	Cn01g00559		.	.	.	.	.	.	.	.	.
1	Cn01g00560		.	.	.	.	.	.	.	.	.
1	Cn01g00561		.	Ac21g00058	.	Ao04g01410	Ao10g00436	Ao09g01189	Ao02g01088	Sp01g01442	.
1	Cn01g00562		.	.	.	.		.	.	.	.
1	Cn01g00563		Ac20g00022	.	.	.		.	.	Sp01g01667	.
1	Cn01g00564		.	.	.	.		.	.	.	.
1	Cn01g00565		.	.	.	Ao04g01407		Ao09g01175	.	Sp01g01445	.
1	Cn01g00566		.	Ac21g00061	.	Ao04g01406		Ao09g01174	.	.	.
1	Cn01g00567		.	.	.	.		.	.	.	.
1	Cn01g00568		.	Ac21g00068	.	.		.	.	Sp01g01452	.
1	Cn01g00569		.	Ac21g00069	.	.		Ao09g01165	.	.	.
1	Cn01g00570		.	.	.	.		.	.	.	.
1	Cn01g00571		.	.	.	.		.	.	.	.	Sp12g00386
1	Cn01g00572		.	.	.	.		.	.	.	.	.
1	Cn01g00573		.	.	.	.		.	.	.	.	.
1	Cn01g00574		.	.	.	Ao04g01399		.	Ao02g01065	.	.	.
1	Cn01g00575		.	Ac21g00201	.			.	.	Sp01g01626	.	.
1	Cn01g00576		.	.	.			.	.	.	.	Sp12g00385
1	Cn01g00577		Ac20g00083	.	.			.	.	.	.	.
1	Cn01g00578		.	.	.			.	.	.	.	.
1	Cn01g00579		.	.	.			.	.	.	.	.
1	Cn01g00580		.	.	.			.	.	.	.	.
1	Cn01g00581		.	Ac21g00004	.			.	.	.	.	.
1	Cn01g00582		.	.	Ac17g00701			Ao09g01349	.	.	.	.
1	Cn01g00583		Ac20g00079	.	.			.	.	.	.	.
1	Cn01g00584		.	.	Ac17g00700			.	.	.	Sp06g00665	.
1	Cn01g00585		.	.	.			.	.	.	.	.
1	Cn01g00586		.	Ac21g00183	.			.	.	Sp01g01615	.	.
1	Cn01g00587		.	.	.			Ao09g01350	.	.	.	.
1	Cn01g00588		Ac20g00078	Ac21g00179	.			.	.	.	Sp06g00666	.
1	Cn01g00589		Ac20g00077	.	.			.	.	Sp01g01613	.	.
1	Cn01g00590		Ac20g00025	.	.			Ao09g01148	.	.	.	.
1	Cn01g00591		.	.	.			.	.	.	Sp06g00668	.
1	Cn01g00592		.	.	.			.	.	.	.	.
1	Cn01g00593		.	Ac21g00176	.			Ao09g01373	Ao02g01410	Sp01g01604	.	Sp12g00352
1	Cn01g00594		.	.	.			.	.	.	.	.
1	Cn01g00595		.	.	.			.	.	Sp01g01597	.	Sp12g00346
1	Cn01g00596		.	.	.			.	.	.	.	.
1	Cn01g00597		.	.	.			.	.	.	.	.
1	Cn01g00598		.	.	.			.	.	.	.	.
1	Cn01g00599		.	.	Ac17g00687			.	.	.	.	.
1	Cn01g00600		.	.	.			.	.	.	.	.
1	Cn01g00601		.	Ac21g00173	.			Ao09g01378	.	Sp01g01594	.	.
1	Cn01g00602		.	.	.			.	.	.	.	.
1	Cn01g00603		.	.	.			.	.	.	.	.
1	Cn01g00604		.	.	.			.	.	.	.	.
1	Cn01g00605		.	Ac21g00166	.			.	.	Sp01g01585	.	.
1	Cn01g00606		.	.	Ac17g00670			.	.	.	.	.
1	Cn01g00607		.	.	.			.	.	.	.	.
1	Cn01g00608		.	.	.			.	.	.	.	.
1	Cn01g00609		Ac20g00072	.	.			.	.	Sp01g01581	.	.
1	Cn01g00610		.	.	.			Ao09g01385	.	Sp01g01578	.	.
1	Cn01g00611		.	.	.			.	.	.	.	.
1	Cn01g00612		.	Ac21g00163	.			Ao09g01386	.	.	.	.
1	Cn01g00613		.	.	.				.	.	.	.
1	Cn01g00614		.	.	Ac17g00661				.	.	.	.
1	Cn01g00615		.	Ac21g00162	.				Ao02g01399	.	.	.
1	Cn01g00616		.	.	.				.	.	.	.
1	Cn01g00617		.	Ac21g00158	.				.	.	Sp06g00685	.
1	Cn01g00618		.	.	.				.	.	.	.
1	Cn01g00619		.	.	.				.	.	.	.
1	Cn01g00620		.	.	.				.	.	Sp06g00673	.
1	Cn01g00621		.	Ac21g00156	.				.	Sp01g01572	.	.
1	Cn01g00622	El02g00082417	.	.	.				.	.	.	Sp12g00338
1	Cn01g00623	El02g00082407	Ac20g00070	Ac21g00150	.				.	Sp01g01567	.	.
1	Cn01g00624	El02g00082405	Ac20g00069	.	.				.	.	.	.
1	Cn01g00625	El02g00082393	.	Ac21g00149	.				.	.	.	.
1	Cn01g00626	El02g00082388	.	.	.				.	.	.	.
1	Cn01g00627	.	.	Ac21g00147	Ac17g00651				.	.	.	.
1	Cn01g00628	El02g00082371	.	Ac21g00146	.				.	.	Sp06g00675	Sp12g00330
1	Cn01g00629	.	.	.	.				.	.	.	.
1	Cn01g00630	.	.	.	.				.	.	.	.
1	Cn01g00631	.	.	.	.				.	.	.	.
1	Cn01g00632	.	.	.	.				.	.	.	.
1	Cn01g00633	El02g00082327	.	Ac21g00140	.				.	.	.	Sp12g00328
1	Cn01g00634	El02g00082324	.	.	.				.	.	.	.
1	Cn01g00635	El02g00082320	.	Ac21g00138	Ac17g00643			Ao09g01022	Ao02g01393	.	Sp06g00678	Sp12g00327
1	Cn01g00636	El02g00082309	.	.	Ac17g00642			.		.	.	Sp12g00326	Sp07g00294
1	Cn01g00637	El02g00082308	.	.	.			.		.	.	.	.
1	Cn01g00638	El02g00082305	.	.	.			.	Ao02g00369	.	.	.	.
1	Cn01g00639	.	.	.	.			.	.	.	.	.	.
1	Cn01g00640	El02g00082284	.	.	.			.	.	.	.	.	.
1	Cn01g00641	El02g00082277	.	Ac21g00130	Ac17g00641			.	Ao02g00372	.	.	Sp12g00320	.
1	Cn01g00642	El02g00082271	.	Ac21g00129	.			.	Ao02g00373	Sp01g01552	.	.	.
1	Cn01g00643	El02g00082266	.	Ac21g00128	Ac17g00639			Ao09g01007	.	Sp01g01548	Sp06g00684	.	.
1	Cn01g00644	.	Ac20g00062	.	.			.	Ao02g00374	.	.	.	Sp07g00286
1	Cn01g00645	El02g00082246	.	.	.			.	.	.	.	.	.
1	Cn01g00646	.	.	.	.			.	.	.	.	.	.
1	Cn01g00647	El02g00082220	.	Ac21g00126	.			Ao09g00992	.	Sp01g01547	.	.	.
1	Cn01g00648	.	.	.	.			.	.	.	.	.	.
1	Cn01g00649	El02g00082218	.	.	.			.	.	Sp01g01546	.	.	.
1	Cn01g00650	.	.	.	.			.	.	.	.	.	.
1	Cn01g00651	El02g00082216	.	.	Ac17g00638			Ao09g00945	.	.	.	Sp12g00316	.
1	Cn01g00652	.	.	.	Ac17g00636			Ao09g00944	.	Sp01g01544	.	.	.
1	Cn01g00653	.	.	.	.			.	Ao02g00375	Sp01g01542	.	.	.
1	Cn01g00654	.	.	.	.			.	.	.	.	.	.
1	Cn01g00655	El02g00082202	.	Ac21g00123	.			Ao09g01014	.	Sp01g01541	.	.	.
1	Cn01g00656	.	.	.	.			.	.	.	.	.	.
1	Cn01g00657	.	.	.	.			.	.	.	.	.	.
1	Cn01g00658	El02g00082193	.	.	Ac17g00635		Ao10g00522	.	Ao02g00377	Sp01g01539	.	.	.
1	Cn01g00659	.	.	.	.		.	.	.	.	.	.	.
1	Cn01g00660	.	.	.	.		.	.	.	.	.	.	.
1	Cn01g00661	.	.	.	.		.	.	.	.	.	.	.
1	Cn01g00662	El02g00082156	.	Ac21g00122	.		.	.	.	Sp01g01537	.	.	.
1	Cn01g00663	El02g00082155	.	Ac21g00121	.		.	Ao09g01052	Ao02g00383	Sp01g01536	.	.	.
1	Cn01g00664	El02g00082145	.	.	.		.	.	.	.	.	.	.
1	Cn01g00665	El02g00082133	Ac20g00061	.	.		.	.	.	.	Sp06g00642	Sp12g00312	.
1	Cn01g00666	El02g00082123	.	.	Ac17g00633		.	.	Ao02g00406	.	.	Sp12g00311	.
1	Cn01g00667	El02g00082115	.	.	.		.	.	.	.	.	.	.
1	Cn01g00668	.	.	.	.		.	.	.	.	.	.	.
1	Cn01g00669	.	.	.	.		.	.	.	.	.	.	.
1	Cn01g00670	El02g0008275	.	.	.		.	.	.	.	.	.	.
1	Cn01g00671	El02g0008244	.	.	.		.	.	.	.	.	.	.
1	Cn01g00672	.	.	.	.		.	.	.	.	.	.	.
1	Cn01g00673	El02g0008238	.	.	.		.	.	.	.	.	.	.
1	Cn01g00674	.	.	.	.		.	.	.	.	.	.	.
1	Cn01g00675	El02g0008234	.	.	.		.	.	.	.	.	.	.
1	Cn01g00676	.	.	.	.		.	.	.	.	.	.	.
1	Cn01g00677	.	.	.	.		.	.	.	.	.	.	.
1	Cn01g00678	El02g0008221	.	Ac21g00116	.		.	Ao09g00911	.	Sp01g01531	.	.	.
1	Cn01g00679	El02g0008220	Ac20g00060	.	Ac17g00630		.	Ao09g00910	Ao02g00423	.	.	.	.
1	Cn01g00680	El02g0008216	.	.	.		Ao10g00498	.	.	Sp01g01527	.	.	.
1	Cn01g00681	El02g000829	.	Ac21g00113	.		.	.	.	.	.	.	Sp07g00249
1	Cn01g00682	.	Ac20g00057	.	.		.	.	Ao02g00426	.	.	.	.
1	Cn01g00683	.	.	.	.		.	.	.	.	.	.	.
1	Cn01g00684	.	.	.	.		.	.	.	.	.	.	.
1	Cn01g00685	.	.	.	.		.	.	.	.	.	.	.
1	Cn01g00686	.	.	.	.		.	Ao09g00901	.	.	.	.	Sp07g00241
1	Cn01g00687	.	.	Ac21g00109	.		.	.	Ao02g00431	.	.	.	Sp07g00240
1	Cn01g00688	.	.	Ac21g00108	.		.	.	.	.	.	.	.
1	Cn01g00689	.	.	Ac21g00106	.		.	.	Ao02g00436	.	.	Sp12g00301	.
1	Cn01g00690	.	.	.	.		.	Ao09g01079	Ao02g00437	.	.	.	.
1	Cn01g00691	.	.	.	Ac17g00611		.	.	Ao02g00439	Sp01g01521	.	.	.
1	Cn01g00692	.	.	Ac21g00103	.	Ao04g01340	Ao10g00488	.	.	Sp01g01519	Sp06g00615	.	.
1	Cn01g00693	.	.	Ac21g00102	.	Ao04g01341	.	Ao09g01083	.	Sp01g01517	.	.	.
1	Cn01g00694	.	.	.	.	.	.	.	Ao02g00441	.	.	.	.
1	Cn01g00695	.	.	.	.	.	.	.	Ao02g00442	.	.	.	.
1	Cn01g00696	.	.	.	Ac17g00599	.	.	.		Sp01g01516	.	.	.
1	Cn01g00697	.	.	.	.	.	.	Ao09g01085		.	.	.	.
1	Cn01g00698	.	.	.	Ac17g00593	.	.	.	Ao02g00975	.	.	.	.
1	Cn01g00699	.	.	.	.	.	.	.	.	.	.	.	.
1	Cn01g00700	.	.	.	.	.	.	.	.	.	.	.	.
1	Cn01g00701	.	.	.	Ac17g00592	.	.	Ao09g01088	.	Sp01g01507	.	.	.
1	Cn01g00702	.	.	.	Ac17g00591	.	.	.	Ao02g00979	Sp01g01505	.	.	.
1	Cn01g00703	.	.	.	.	.	.	.	.	.	.	.	.
1	Cn01g00704	.	.	.	.	.	.	.	.	.	.	.	.
1	Cn01g00705	.	.	Ac21g00096	.	Ao04g01356	Ao10g00479	.	.	.	.	Sp12g00291	.
1	Cn01g00706	.	Ac20g00043	.	.	.	.	Ao09g01091	Ao02g00983	.	.	.	.
1	Cn01g00707	.	Ac20g00042	.	.	.	.	.	Ao02g00984	.	.	.	.
1	Cn01g00708	.	.	.	.	.	.	.	.	.	.	.	.
1	Cn01g00709	.	.	Ac21g00094	.	.	.	.	Ao02g00988	.	.	.	.
1	Cn01g00710	.	.	.	.	.	.	.	.	.	.	.	.
1	Cn01g00711	.	.	.	Ac17g00588	.	.	.	Ao02g00990	.	.	.	Sp07g00235
1	Cn01g00712	.	.	Ac21g00093	.	.	.	Ao09g01092	.	.	.	Sp12g00290	.
1	Cn01g00713	.	.	.	.	.	.	.	.	.	.	.	.
1	Cn01g00714	.	.	Ac21g00092	.	.	.	Ao09g01106	Ao02g00993	.	.	Sp12g00289	.
1	Cn01g00715	.	Ac20g00041	.	Ac17g00584	.	.	.	.	.	.	.	.
1	Cn01g00716	.	.	.	.	.	.	.	.	Sp01g01500	.	.	.
1	Cn01g00717	.	Ac20g00040	.	.	.	.	.	.	Sp01g01499	Sp06g00612	Sp12g00288	.
1	Cn01g00718	El02g00073387	.	.	Ac17g00582	.	.	.	.	Sp01g01498	.	.	.
1	Cn01g00719	El02g00073384	Ac20g00039	.	.	.	.	Ao09g01110	.	Sp01g01496	.	.	.
1	Cn01g00720	.	.	.	.	.	.	Ao09g01111	.	.	Sp06g00610	.	.
1	Cn01g00721	El02g00073380	.	Ac21g00091	Ac17g00581	.	.	.	Ao02g01002	.	.	.	.
1	Cn01g00722	El02g00073368	.	Ac21g00090	.	.	.	.	Ao02g01003	.	.	.	.
1	Cn01g00723	.	.	.	.	.	.	.	.	.	.	.	.
1	Cn01g00724	.	.	.	Ac17g00580	.	.	.	.	.	.	Sp12g00284	.
1	Cn01g00725	.	.	.	.	.	.	.	.	.	.	.	.
1	Cn01g00726	El02g00073344	.	.	Ac17g00577	Ao04g01362	.	Ao09g01117	.	Sp01g01493	.	Sp12g00281	.
1	Cn01g00727	.	Ac20g00037	.	.	.	.	Ao09g01118	Ao02g01009	.	.	.	.
1	Cn01g00728	.	.	.	.	.	.	.	.	.	.	.	.
1	Cn01g00729	.	.	.	.	.	.	.	.	.	.	Sp12g00278	.
1	Cn01g00730	.	.	Ac21g00088	Ac17g00574	Ao04g01366	Ao10g00474	.	.	.	.	.	Sp07g00232
1	Cn01g00731	.	.	.	.	.	.	.	.	.	.	.	.
1	Cn01g00732	El02g00073316	Ac20g00029	.	Ac17g00572	.	.	.	.	Sp01g01484	.	Sp12g00276	.
1	Cn01g00733	El02g00073314	.	.	Ac17g00571	Ao04g01368	.	Ao09g01125	.	Sp01g01483	.	.	.
1	Cn01g00734	.	Ac20g00109	.	.	.	.	Ao09g01128	Ao02g01021	Sp01g01479	.	.	Sp07g00230
1	Cn01g00735	.	Ac20g00028	.	.	Ao04g01372	.	.	Ao02g01074	.	Sp06g00607	.	.
1	Cn01g00736	El02g00073306	.	Ac21g00083	Ac17g00569	Ao04g01376	.	Ao09g01130	Ao02g01073	Sp01g01477	Sp06g00605	Sp12g00273	.
1	Cn01g00737	El02g00073304	.	.	Ac17g00568	.	.	.	.	.	Sp06g00604	.	.
1	Cn01g00738	.	.	Ac21g00082	Ac17g00567	Ao04g01377	Ao10g00471	.	.	.	.	Sp12g00272	.
1	Cn01g00739	.	.	.	Ac17g00566			.	Ao02g01072	Sp01g01476	.		.
1	Cn01g00740	.	.	.	.			.	.	.	.		.
1	Cn01g00741	.	.	.	.			.	.	.	.		.
1	Cn01g00742	El02g00073287	Ac20g00026	.	.			Ao09g01134	.	.	Sp06g00600		.
1	Cn01g00743	El02g00073284	.	.	Ac17g00562			.	.	Sp01g01472	.		.
1	Cn01g00744	.	.	Ac21g00081	.			.	Ao02g01029	.	.		.
1	Cn01g00745	.	.	.	.			.	.	.	.		.
1	Cn01g00746	El02g00073278	.	Ac21g00080	Ac17g00561			Ao09g01146	.	.	.		Sp07g00225
1	Cn01g00747	.	.	.	.			.	.	.	.		.
1	Cn01g00748	El02g00073272	.	.	.			.	.	Sp01g01469	.		Sp07g00224
1	Cn01g00749	.	Ac20g00025	.	.			Ao09g01148	.	.	Sp06g00598
1	Cn01g00750	El02g00073254	.	Ac21g00079	Ac17g00557				Ao02g01054	.	Sp06g00597
1	Cn01g00751	El02g00073253	.	.	.			Ao09g00625	.	.	Sp06g00596
1	Cn01g00752	.	.	.	.			.	.	.	.
1	Cn01g00753	.	.	.	.			.	.	.	.
1	Cn01g00754	El02g00073242	.	.	.			.	.	.	.
1	Cn01g00755	El02g00073234	.	.	Ac17g00518			Ao09g01414	.	.	.
1	Cn01g00756	.	.	.	.			.	.	.	.
1	Cn01g00757	El02g00073230	.	.	Ac17g00515			Ao09g01406	.	.	.
1	Cn01g00758	El02g00073225	.	.	.			.	.	.	.
1	Cn01g00759	El02g00073224	Ac20g00103	.	.			Ao09g01404	.	.	.
1	Cn01g00760	.	.	.	Ac17g00512			.	.	.	.
1	Cn01g00761	.	.	.	.			.	.	.	.
1	Cn01g00762	.	.	Ac21g00211	.			Ao09g01370	.	.	.		Sp07g00086
1	Cn01g00763	El02g00073208	.	.	.			.	.	.	.		.
1	Cn01g00764	El02g00073197	.	Ac21g00220	.			Ao09g01363	.	.	.		.
1	Cn01g00765	El02g00073193	.	.	.			.	.	.	.		.
1	Cn01g00766	El02g00073191	Ac20g00102	.	Ac17g00506			Ao09g01362	.	.	.		Sp07g00085
1	Cn01g00767	.	.	.	.			.	Ao02g01058	Sp01g01422	.		.
1	Cn01g00768	.	.	.	Ac17g00503			.	.		.		.
1	Cn01g00769	.	.	.	.			.	.		.		.
1	Cn01g00770	.	Ac20g00101	.	.			Ao09g01356	.		.		.
1	Cn01g00771	El02g00073183	.	.	.			.	.		.		.
1	Cn01g00772	El02g00073182	Ac20g00098	.	.			.	.	Sp01g01635	.		.
1	Cn01g00773	El02g00073178	.	.	.			.	.	.	.		.
1	Cn01g00774	.	.	.	.			.	.	.	.		.
1	Cn01g00775	El02g00073176	Ac20g00097	.	Ac17g00501			.	.	.	.		Sp07g00084
1	Cn01g00776	El02g00073174	.	.	Ac17g00499			.	.	.	.		.
1	Cn01g00777	El02g00073172	.	Ac21g00241	.			.	.	.	.		.
1	Cn01g00778	.	Ac20g00096	.	.			Ao09g00145	.	.	.		.
1	Cn01g00779	El02g00073169	.	.	Ac17g00497			.	Ao02g00816	.	.		.
1	Cn01g00780	.	.	.	.			.	.	.	.		.
1	Cn01g00781	El02g00073158	.	.	Ac17g00491			.	.	.	.		.
1	Cn01g00782	El02g00073148	.	.	Ac17g00490			.	.	.	.		.
1	Cn01g00783	.	.	.	.			.	.	.	.		.
1	Cn01g00784	El02g00073139	.	.	Ac17g00488			.	Ao02g00829	Sp01g01643	.		.
1	Cn01g00785	El02g00073137	.	.	.			.	.	.	.		.
1	Cn01g00786	El02g00073131	.	.	.			.	.	.	.		.
1	Cn01g00787	.	.	.	.			.	.	.	.		.
1	Cn01g00788	El02g00073119	.	.	Ac17g00483			Ao09g00596	Ao02g00832	.	.		.
1	Cn01g00789	El02g00073116	.	.	.			.	.	Sp01g01654	.		.
1	Cn01g00790	El02g00073112	.	.	.			.	Ao02g00834	.	.		.
1	Cn01g00791	El02g00073111	Ac20g00092	.	.			.	Ao02g00835	.	.		.
1	Cn01g00792	El02g00073108	.	.	.			.	.	.	.		.
1	Cn01g00793	.	Ac20g00022	.	.			.	.	Sp01g01667	.		.
1	Cn01g00794	El02g0007388	.	Ac21g00266	.			.	.	Sp01g01668	.		.
1	Cn01g00795	El02g0007385	.	.	.			.	.	.	.		.
1	Cn01g00796	.	.	.	.			.	.	.	.		.
1	Cn01g00797	El02g0007377	Ac20g00091	.	.			.	.	Sp01g01671	.		.
1	Cn01g00798	El02g0007372	.	Ac21g00271	Ac17g00476			.	.	Sp01g01675	.		.
1	Cn01g00799	El02g0007369	.	Ac21g00075	Ac17g00474			.	Ao02g00861	.	Sp06g00594		.
1	Cn01g00800	El02g0007363	.	Ac21g00272	.			.	Ao02g00862	Sp01g01677			.
1	Cn01g00801	.	.	.	.			.	.	.			.
1	Cn01g00802	.	Ac20g00106	.	.			.	.	Sp01g01682			.
1	Cn01g00803	El02g0007356	.	.	Ac17g00470			.	.	Sp01g01683			.
1	Cn01g00804	El02g0007349	.	.	Ac17g00469			.	.	.			.
1	Cn01g00805	El02g0007346	.	.	Ac17g00468			.	Ao02g01030	.			.
1	Cn01g00806	El02g0007345	.	Ac21g00276	.			.	Ao02g00866	.			.
1	Cn01g00807	El02g0007343	.	Ac21g00280	.			.	.	.			.
1	Cn01g00808	El02g0007342	.	.	Ac17g00467			.	.	.			.
1	Cn01g00809	El02g0007341	.	Ac21g00281	.			.	Ao02g00868	.			Sp07g00080
1	Cn01g00810	.	.	Ac21g00283	.			.	Ao02g01005	Sp01g01689			Sp07g00069
1	Cn01g00811	.	.	.	.			.	.	.			.
1	Cn01g00812	El02g0007332	.	.	Ac17g00461			Ao09g00192	.	.			Sp07g00063
1	Cn01g00813	.	.	.	Ac17g00458			Ao09g00197	.	Sp01g01699			.
1	Cn01g00814	El02g0007326	.	.	Ac17g00456			.	.				.
1	Cn01g00815	El02g0007321	.	Ac21g00305	.			.	.				.
1	Cn01g00816	El02g0007319	.	Ac21g00307	.			.	.				.
1	Cn01g00817	.	.	Ac21g00308	.			.	Ao02g00896				.
1	Cn01g00818	El02g0007316	.	.	.			Ao06g00500	.				.
1	Cn01g00819	.	.	.	.			.	.				.
1	Cn01g00820	.	.	.	.			.	.				.
1	Cn01g00821	El02g00034685	.	Ac21g00309	.			Ao09g00209	.				.
1	Cn01g00822	.	.	.	.			Ao09g00210	.				.
1	Cn01g00823	.	.	.	.			.	.				.
1	Cn01g00824	El02g00034676	.	.	Ac17g00439			.	Ao02g00900				.
1	Cn01g00825	.	.	Ac21g00314	.			.	Ao02g00903				.
1	Cn01g00826	.	.	.	.			.	.				.
1	Cn01g00827	El02g00034661	.	.	Ac17g00438			.	.				.
1	Cn01g00828	El02g00034658	Ac20g00110	.	Ac17g00436			Ao09g00214	Ao02g00914				Sp07g00044
1	Cn01g00829	El02g00034655	.	.	Ac17g00435			.	.				Sp07g00043
1	Cn01g00830	.	.	.	Ac17g00434			Ao09g00215	.				.
1	Cn01g00831	El02g00034653	Ac20g00111	Ac21g00320	.			Ao09g00217	.				.
1	Cn01g00832	El02g00034652	.	Ac21g00321	Ac17g00430			.	.				.
1	Cn01g00833	El02g00034648	.	Ac21g00323	.			Ao09g00590	.				Sp07g00032
1	Cn01g00834	El02g00034646	.	.	.			.	.				Sp07g00031
1	Cn01g00835	.	.	.	.			.	.
1	Cn01g00836	El02g00034637	.	Ac21g00326	.			Ao09g00581	.	Sp01g01384		Sp12g00141
1	Cn01g00837	El02g00034633	.	.	.			.	.	.		.
1	Cn01g00838	El02g00034631	Ac20g00113	.	.			.	Ao02g00925	.		.
1	Cn01g00839	.	.	Ac21g00330	.			.	Ao02g00926	.		.
1	Cn01g00840	.	.	Ac21g00331	Ac17g00422			Ao09g00578	.	.		.
1	Cn01g00841	El02g00034617	.	.	.			Ao09g00574	.	Sp01g01380		.
1	Cn01g00842	.	.	.	Ac17g00421			Ao09g00572	.	Sp01g01379		.
1	Cn01g00843	El02g00034613	.	Ac21g00333	Ac17g00418			Ao09g00565	Ao02g00931	Sp01g01375		.
1	Cn01g00844	.	Ac20g00116	Ac21g00334	.			.	.	.		.
1	Cn01g00845	El02g00034611	.	.	Ac17g00413			.	Ao02g00942	.		.
1	Cn01g00846	El02g00034609	.	Ac21g00338	.			.	Ao02g00943	.		.
1	Cn01g00847	El02g00034606	.	.	Ac17g00412			.	.	Sp01g01370		.
1	Cn01g00848	El02g00034598	.	Ac21g00341	Ac17g00409			.	.	.		.	Sp07g00193
1	Cn01g00849	El02g00034596	.	.	Ac17g00408			.	.	.		.	Sp07g00191
1	Cn01g00850	El02g00034594	.	Ac21g00342	.	Ao04g01772		Ao06g00489	Ao02g00944	.		.	Sp07g00190
1	Cn01g00851	El02g00034593	.	.	.	.	Ao10g01129	.	.	.		.	.
1	Cn01g00852	El02g00034591	.	Ac21g00343	.	.	.	.	Ao02g00948	Sp01g01363		.	.
1	Cn01g00853	.	.	Ac21g00344	.	.	.	.	.	.		.	Sp07g00189
1	Cn01g00854	El02g00034587	.	.	Ac17g00406	.	.	.	Ao02g00952	.		.	Sp07g00188
1	Cn01g00855	El02g00034580	.	.	Ac17g00405	.	.	.	.	Sp01g01360		.	.
1	Cn01g00856	El02g00034568	.	Ac21g00348	Ac17g00404	Ao04g01785	.	.	Ao02g00954	.		.	Sp07g00186
1	Cn01g00857	.	Ac20g00118	.	Ac17g00403	.	.	Ao09g00506	.	Sp01g01356		.	.
1	Cn01g00858	El02g00034562	.	.	Ac17g00401	.	.	.	Ao02g00956	Sp01g01352		.	.
1	Cn01g00859	El02g00034550	.	.	Ac17g00398	.	.	.	Ao02g00966	.		.	.
1	Cn01g00860	El02g00034549	.	.	Ac17g00397	.	.	.	Ao02g00957	Sp01g01351		.	.
1	Cn01g00861	.	.	Ac21g00350	.	.	.	.	.	.		.	.
1	Cn01g00862	El02g00034534	Ac20g00119	.	.	.	.	.	.	.		.	.
1	Cn01g00863	El02g00034531	.	Ac21g00353	Ac17g00394	Ao04g01805	.	.	Ao02g00967	.		.	.
1	Cn01g00864	El02g00034530	.	.	.	.	.	.	.	.		.	.
1	Cn01g00865	El02g00034529	.	.	.	.	.	.	.	.		.	.
1	Cn01g00866	.	.	.	.	.	.	.	.	.		.	.
1	Cn01g00867	El02g00034526	.	.	Ac17g00393	.	Ao10g01158	.	Ao02g00969	Sp01g01343		.	.
1	Cn01g00868	.	.	Ac21g00358	Ac17g00392	.	.	.		.		.	.
1	Cn01g00869	El02g00034525	.	.	Ac17g00391	.	.	Ao06g00453		.		.	.
1	Cn01g00870	El02g00034524	.	Ac21g00360	Ac17g00388	Ao04g01816	.	Ao09g00422	Ao02g00456	Sp01g01340		.	Sp07g00184
1	Cn01g00871	El02g00034522	.	.	Ac17g00387	.	.	.	.	.		.	.
1	Cn01g00872	El02g00034521	.	Ac21g00361	.	.	.	.	.	.		.	.
1	Cn01g00873	El02g00034518	.	.	Ac17g00386	Ao04g01820	.	.	Ao02g00460	.		.	Sp07g00180
1	Cn01g00874	.	.	Ac21g00363	.	Ao04g01821	.	Ao09g00462	.	.		.	.
1	Cn01g00875	.	.	.	Ac17g00384		.	Ao09g00456	.	Sp01g01338		.	.
1	Cn01g00876	El02g00034513	Ac20g00120	.	.		.	Ao09g00455	.	.		.	.
1	Cn01g00877	El02g00034512	.	Ac21g00364	.		.	.	.	.		.	.
1	Cn01g00878	.	.	.	Ac17g00383		.	.	Ao02g00461	.		.	.
1	Cn01g00879	El02g00034511	.	Ac21g00365	.		.	Ao09g00454	.	.		.	Sp07g00177
1	Cn01g00880	El02g00034510	.	Ac21g00366	.		.	Ao09g00450	.	.		.	Sp07g00174
1	Cn01g00881	.	.	Ac21g00368	.		.	.	Ao02g00463	Sp01g01329		.	.
1	Cn01g00882	.	.	Ac21g00370	.		.	.	.	Sp01g01143		.	.
1	Cn01g00883	El02g00034497	.	Ac21g00371	.		.	Ao06g00425	.	.		.	.
1	Cn01g00884	El02g00034496	.	.	Ac17g00376		.	.	.	.		Sp12g00171	.
1	Cn01g00885	.	.	Ac21g00372	.		.	Ao06g00424	.	.		.	.
1	Cn01g00886	El02g00034494	.	.	.		.	.	.	.		.	.
1	Cn01g00887	El02g00034485	Ac20g00123	.	.		.	.	Ao02g00470	Sp01g01154		.	.
1	Cn01g00888	El02g00034484	.	Ac21g00376	.		Ao10g01174	.	Ao02g00471	.		.	.
1	Cn01g00889	El02g00034483	.	.	.		Ao10g01176	.	.	Sp01g01156		Sp12g00173	.
1	Cn01g00890	.	.	.	.		.	.	.	.		.	.
1	Cn01g00891	El02g00034478	Ac20g00127	.	.		.	Ao09g00471	.	.		.	.
1	Cn01g00892	El02g00034476	Ac20g00128	.	.		.	Ao09g00472	.	Sp01g01169		.	.
1	Cn01g00893	.	.	.	Ac17g00371		.	.	Ao02g00560	.		.	.
1	Cn01g00894	.	Ac20g00129	Ac21g00379	.		.	Ao09g00475	.	Sp01g01172		.	.
1	Cn01g00895	El02g00034468	.	Ac21g00380	.		.	Ao09g00476	.	Sp01g01173		.	.
1	Cn01g00896	El02g00034465	.	.	Ac17g00369		.	Ao09g00479	Ao02g00550	.		Sp12g00176	.
1	Cn01g00897	.	.	Ac21g00382	.		.	Ao09g00481	.	.		.	.
1	Cn01g00898	El02g00034461	.	.	Ac17g00367		.	.	Ao02g00548	.		.	.
1	Cn01g00899	.	.	Ac21g00383	Ac17g00364		Ao10g01204	.	.	Sp01g01179		Sp12g00180	.
1	Cn01g00900	.	.	.	.			.	.	.		.	.
1	Cn01g00901	.	.	Ac21g00385	.			Ao09g00488	.	.		.	.
1	Cn01g00902	El02g00034457	.	.	.			.	.	.		.	.
1	Cn01g00903	.	.	Ac21g00386	.			Ao09g00489	.	.		.	.
1	Cn01g00904	El02g00034454	.	.	.			Ao09g00490	.	.		.	.
1	Cn01g00905	.	.	.	Ac17g00363			Ao09g00492	Ao02g00481	.		Sp12g00183	.
1	Cn01g00906	El02g00034452	.	Ac21g00387	.			Ao09g00493	Ao02g00483	.		.	.
1	Cn01g00907	El02g00034446	.	.	Ac17g00359			.	.	Sp01g01191		.	.
1	Cn01g00908	El02g00034445	.	Ac21g00389	Ac17g00358			.	Ao02g00485	.		Sp12g00188	.
1	Cn01g00909	El02g00034439	.	.	.			.	.	.		.	.
1	Cn01g00910	El02g00034437	.	.	Ac17g00357			Ao09g00499	.	Sp01g01192		Sp12g00189	.
1	Cn01g00911	El02g00034436	.	.	.			Ao09g00500	.	Sp01g01194		.	.
1	Cn01g00912	El02g00034428	Ac20g00133	.	.			.	.	.		Sp12g00191	.
1	Cn01g00913	El02g00034425	.	Ac21g00391	.			Ao09g00501	.	.	Sp06g00481	.	.
1	Cn01g00914	El02g00034423	.	.	.			.	.	.	.	.	.
1	Cn01g00915	.	.	.	.			.	.	.	.	.	.
1	Cn01g00916	.	.	.	.			.	.	.	.	.	.
1	Cn01g00917	El02g00034422	.	Ac21g00392	.			.	.	Sp01g01197	.	.	.
1	Cn01g00918	.	.	.	Ac17g00352			.	Ao02g00495	Sp01g01198	.	Sp12g00193	.
1	Cn01g00919	.	.	.	Ac17g00351			.	.	.	.	.	.
1	Cn01g00920	El02g00034415	.	.	Ac17g00349			.	Ao02g00496	Sp01g01200	.	.	.
1	Cn01g00921	El02g00034410	.	.	Ac17g00347			.	.	.	.	.	.
1	Cn01g00922	.	.	.	.			.	.	.	.	.	.
1	Cn01g00923	.	.	.	Ac17g00343			.	Ao02g00537	.	.	.	Sp07g00163
1	Cn01g00924	.	.	.	.			.	.	.	.	.	.
1	Cn01g00925	.	.	.	.			.	.	.	.	.	.
1	Cn01g00926	.	.	.	.			.	.	.	.	.	.
1	Cn01g00927	El02g00034395	.	Ac21g00394	Ac17g00341			.	.	Sp01g01206	.	.	Sp07g00161
1	Cn01g00928	.	Ac20g00137	.	.			Ao09g00418	Ao02g00532	.	.	.	.
1	Cn01g00929	El02g00034388	.	.	.			.	.	.	.	.	.
1	Cn01g00930	El02g00034387	.	.	Ac17g00337			Ao09g00417	.	.	.	.	.
1	Cn01g00931	El02g00034386	.	.	.			.	Ao02g00531	.	Sp06g00491	.	.
1	Cn01g00932	El02g00034382	.	.	.			.	Ao02g00528	.	.	.	.
1	Cn01g00933	.	.	.	Ac17g00336			Ao09g00416	.	Sp01g01215	.	.	.
1	Cn01g00934	El02g00034381	.	.	.			.	Ao02g00522	Sp01g01217	.	.	.
1	Cn01g00935	El02g00034375	Ac20g00138	.	Ac17g00332			Ao09g00410	Ao02g00518	Sp01g01225	Sp06g00493	Sp12g00203	.
1	Cn01g00936	El02g00034374	.	.	Ac17g00331			Ao09g00409	.	Sp01g01227	.	.	.
1	Cn01g00937	El02g00034371	.	.	Ac17g00330			.	Ao02g00517	.	.	.	.
1	Cn01g00938	.	.	.	.			.	.	.	.	.	.
1	Cn01g00939	.	.	.	Ac17g00328			.	.	.	.	.	.
1	Cn01g00940	.	.	.	Ac17g00327			.	.	.	.	.	.
1	Cn01g00941	El02g00034365	.	Ac21g00402	Ac17g00326			Ao09g00388	Ao02g00514	Sp01g01229	.	.	.
1	Cn01g00942	El02g00034345	.	Ac21g00404	Ac17g00324			.	.	Sp01g01231	.	.	.
1	Cn01g00943	El02g00034338	.	.	Ac17g00323			.	Ao02g00513	.	Sp06g00499	.	.
1	Cn01g00944	.	.	.	.			.	Ao02g00512	.	Sp06g00500	.	.
1	Cn01g00945	.	.	.	Ac17g00320			.	.	Sp01g01236	.	.	.
1	Cn01g00946	El02g00034336	.	Ac21g00407	.			.	.	.	Sp06g00501	Sp12g00206	.
1	Cn01g00947	El02g00034333	.	Ac21g00408	.			Ao09g00382	Ao02g00542	Sp01g01239	.	.	.
1	Cn01g00948	.	.	.	.			.	.	.	.	.	.
1	Cn01g00949	.	.	.	Ac17g00316			.	.	Sp01g01242	.	.	.
1	Cn01g00950	.	.	.	.			.	.	.	.	.	.
1	Cn01g00951	El02g00034319	.	Ac21g00410	Ac17g00313			.	Ao02g00544	Sp01g01243	.	.	.
1	Cn01g00952	El02g00034316	.	.	Ac17g00311			.	.	Sp01g01244	.	.	.
1	Cn01g00953	.	.	.	.			.	.	.	.	.	.
1	Cn01g00954	.	.	.	.			.	.	.	.	.	.
1	Cn01g00955	El02g00034314	.	Ac21g00411	Ac17g00309			.	.	Sp01g01246	.	.	.
1	Cn01g00956	.	.	.	.			.	.	.	.	.	.
1	Cn01g00957	El02g00034289	.	Ac21g00412	.			.	.	.	.	.	.
1	Cn01g00958	El02g00034286	.	.	Ac17g00306			Ao09g00377	.	.	.	Sp12g00207	Sp07g00152
1	Cn01g00959	El02g00034285	.	.	Ac17g00305			.	.	Sp01g01253	.	.
1	Cn01g00960	El02g00034283	.	.	Ac17g00304			.	.	.	.	.
1	Cn01g00961	El02g00034282	.	Ac21g00413	.			Ao09g00376	.	.	Sp06g00503	.
1	Cn01g00962	El02g00034279	.	.	Ac17g00302			.	.	Sp01g01256	.	.
1	Cn01g00963	.	.	Ac21g00414	Ac17g00301			Ao09g00372	.	.	Sp06g00546	Sp12g00209
1	Cn01g00964	El02g00034276	.	.	Ac17g00297			.	.	.	.	.
1	Cn01g00965	El02g00034266	.	Ac21g00415	.			.	.	Sp01g01264	Sp06g00504	.
1	Cn01g00966	.	.	.	.			Ao09g00368	.	Sp01g01265	.	.
1	Cn01g00967	.	Ac20g00142	.	.			Ao09g00367	.	.	.	Sp12g00210
1	Cn01g00968	El02g00034263	.	.	.			.	.	.	.	Sp12g00211
1	Cn01g00969	El02g00034261	.	Ac21g00416	Ac17g00293			Ao09g00362	Ao02g00504	Sp01g01269	Sp06g00507	.
1	Cn01g00970	El02g00034259	.	.	Ac17g00292			Ao09g00361	.	.	.	.
1	Cn01g00971	El02g00034258	.	Ac21g00419	.			.	.	.	Sp06g00509	.
1	Cn01g00972	El02g00034255	.	.	.			Ao09g00358	.	Sp01g01272	Sp06g00510	.
1	Cn01g00973	El02g00034235	.	Ac21g00423	Ac17g00289			Ao09g00351	.	Sp01g01275	.	.
1	Cn01g00974	.	.	.	.			.	Ao02g00569	.	.	.
1	Cn01g00975	El02g00034234	.	Ac21g00427	.			.	Ao02g00572	Sp01g01287	.	.
1	Cn01g00976	El02g00034231	.	.	Ac17g00286			.	.	Sp01g01288	.	.
1	Cn01g00977	.	.	.	.			.	.	.	.	.
1	Cn01g00978	El02g00034228	.	.	Ac17g00283			Ao09g00321	Ao02g00575	Sp01g01289	.	.
1	Cn01g00979	El02g00034227	.	.	.			.	.	Sp01g01290	.	.
1	Cn01g00980	El02g00034226	.	Ac21g00429	.			.	.	.	.	.
1	Cn01g00981	El02g00034225	.	.	Ac17g00281			.	.	.	.	.
1	Cn01g00982	El02g00034223	.	Ac21g00430	Ac17g00280			.	Ao02g00576	Sp01g01291	.	.
1	Cn01g00983	El02g00034212	.	Ac21g00431	.			Ao09g00319	Ao02g00577	Sp01g01292	.	.
1	Cn01g00984	El02g00034209	.	.	Ac17g00278			.	Ao02g00578	Sp01g01293	.	.
1	Cn01g00985	El02g00034201	.	.	Ac17g00274			.	Ao02g00579	Sp01g01294	.	.
1	Cn01g00986	.	.	Ac21g00432	Ac17g00273			.	.	.	.	.
1	Cn01g00987	El02g00034190	.	.	.			.	Ao02g00582	.	.	Sp12g00220
1	Cn01g00988	El02g00034189	.	Ac21g00433	.			.	Ao02g00585	Sp01g01296	.	.
1	Cn01g00989	El02g00034155	.	.	Ac17g00271			.	.	Sp01g01297	.	.
1	Cn01g00990	El02g00034147	.	Ac21g00437	.			.	.	Sp01g01306	Sp06g00517	.
1	Cn01g00991	El02g00034145	.	.	.			Ao09g00311	Ao02g00591	.	.	.
1	Cn01g00992	El02g00034143	.	.	Ac17g00270			Ao09g00310	.	.	.	Sp12g00222
1	Cn01g00993	.	.	.	Ac17g00269			Ao09g00305	.	Sp01g01307	.	.
1	Cn01g00994	El02g00034132	.	Ac21g00438	.			Ao09g00304	Ao02g00592	.	.	Sp12g00223
1	Cn01g00995	.	.	.	Ac17g00268			.	.	.	.	.
1	Cn01g00996	.	.	.	Ac17g00267			Ao09g00303	.	.	.	.
1	Cn01g00997	El02g00034110	Ac20g00146	.	.			Ao09g00299	.	.	.	.
1	Cn01g00998	.	.	Ac21g00439	.			Ao09g00298	.	Sp01g01314	.	.
1	Cn01g00999	El02g00034105	.	Ac21g00440	.			Ao09g00294	.	.	Sp06g00522	.
1	Cn01g01000	.	.	.	.			.	.	.	.	.
1	Cn01g01001	El02g0003490	.	Ac21g00442	.			.	.	Sp01g01319	.	.
1	Cn01g01002	El02g0003489	.	Ac21g00443	.			.	Ao02g00601	Sp01g01320	.	.
1	Cn01g01003	El02g0003481	.	Ac21g00446	.			.	.	.	.	.
1	Cn01g01004	El02g0003480	Ac20g00147	Ac21g00449	.			.	.	.	.	.
1	Cn01g01005	El02g0003475	Ac20g00150	.	.			Ao09g00271	.	.	.	.	Sp07g00310
1	Cn01g01006	El02g0003474	.	.	.			.	.	.	.	.	.
1	Cn01g01007	.	Ac20g00151	.	.			.	.	.	.	.	.
1	Cn01g01008	El02g0003471	.	.	.			.	Ao02g00606	.	.	.	.
1	Cn01g01009	.	.	Ac21g00453	Ac17g00241			.	.	.	Sp06g00463	.	.
1	Cn01g01010	.	.	.	.			.	.	.	.	.	.
1	Cn01g01011	El02g0003468	.	Ac21g00456	.			Ao09g00256	.	.	.	.	.
1	Cn01g01012	El02g0003462	.	.	Ac17g00238			.	.	.	.	Sp12g00161	.
1	Cn01g01013	El02g0003459	.	.	Ac17g00237			Ao09g00254	.	.	Sp06g00461	.	.
1	Cn01g01014	.	.	.	Ac17g00236			.	.	.	.	.	.
1	Cn01g01015	El02g0003451	.	.	Ac17g00234			.	Ao02g00612	.	.	.	Sp07g00306
1	Cn01g01016	El02g0003449	.	.	Ac17g00233			.	Ao02g00613	.	Sp06g00459	.	.
1	Cn01g01017	.	.	Ac21g00459	.			.	Ao02g00616	.	Sp06g00458	.	.
1	Cn01g01018	El02g0003446	Ac20g00153	.	.			.	Ao02g00617	.	Sp06g00457	.	.
1	Cn01g01019	El02g0003444	.	.	.			.	.	.	.	.	.
1	Cn01g01020	El02g0003437	.	.	Ac17g00231			.	.	.	Sp06g00456	.	.
1	Cn01g01021	.	.	.	Ac17g00230			.	Ao02g00619	.	.	.	.
1	Cn01g01022	El02g0003430	.	.	.			.	.	.	Sp06g00455	.	.
1	Cn01g01023	.	.	.	Ac17g00229			.	.	.	.	.	.
1	Cn01g01024	El02g0003429	.	.	.			.	.	.	.	.	.
1	Cn01g01025	El02g0003410	.	.	.			.	.	.	.	.	.
1	Cn01g01026	.	.	.	Ac17g00227			.	Ao02g00622	.	.	.	.
1	Cn01g01027	El02g000348	.	Ac21g00461	.			Ao09g00249	.	.	.	.	.
1	Cn01g01028	El02g000347	.	Ac21g00465	Ac17g00224			.	.	.	.	.	.
1	Cn01g01029	.	.	Ac21g00466	.			.	.	.	Sp06g00450	.	.
1	Cn01g01030	.	.	.	.			.	.	.	.	.	.
1	Cn01g01031	El02g0057146	.	Ac21g00468	.			Ao09g00243	Ao02g00627	Sp01g01324	.	.	.
1	Cn01g01032	El02g0057133	.	Ac21g00471	Ac17g00222			Ao09g00241	Ao02g00629		.	.	.
1	Cn01g01033	.	.	.	.			.	.		.	.	.
1	Cn01g01034	El02g0057131	.	Ac21g00474	.			.	Ao02g00632		.	.	.
1	Cn01g01035	.	.	.	.			.	.		.	.	.
1	Cn01g01036	.	.	.	.			.	.		.	.	.
1	Cn01g01037	El02g0057120	.	.	.			Ao09g00239	.		.	.	.
1	Cn01g01038	.	Ac20g00157	Ac21g00475	.			.	Ao02g00633		.	.	.
1	Cn01g01039	El02g0057113	.	.	Ac17g00218			Ao09g00238	.		.	.	Sp07g00302
1	Cn01g01040	El02g0057111	.	.	Ac17g00217			Ao09g00236	.		.	.	.
1	Cn01g01041	El02g0057110	.	.	Ac17g00216			.	.		Sp06g00448	.	.
1	Cn01g01042	El02g005717	.	.	Ac17g00215			Ao09g00234	Ao02g00636		.	.	Sp07g00301
1	Cn01g01043	.	.	.	Ac17g00214			Ao09g00233	.		.	.	.
1	Cn01g01044	.	.	Ac21g00476	.			.	.		.	.	.
1	Cn01g01045	.	.	.	.			.	.		.	.	.
1	Cn01g01046	.	.	.	.			.	.		.	.	.
1	Cn01g01047	.	.	Ac21g00477	.			Ao09g00231	.		.	.	.
1	Cn01g01048	.	.	Ac21g00478	.			Ao09g00228	.		.	Sp12g00157	.
1	Cn01g01049	.	.	.	.			.	.		.	.	.
1	Cn01g01050	.	.	.	.			.	.		.	.	.
1	Cn01g01051	.	.	.	.			.	Ao02g00638		.	.	.
1	Cn01g01052	El02g000121040	.	.	Ac17g00207			.	.		.	.	.
1	Cn01g01053	.	.	.	.			.	.		.	.	.
1	Cn01g01054	El02g000121033	.	.	Ac17g00206			.	.		.	.	.
1	Cn01g01055	El02g000121025	.	.	.			Ao09g00224	.		.	.	.
1	Cn01g01056	El02g000121020	.	.	Ac17g00205			.	.		.	.	.
1	Cn01g01057	El02g000121019	.	.	.			Ao09g00221	.		.	Sp12g00153	.
1	Cn01g01058	El02g000121016	Ac20g00161	.	.			Ao09g00592	Ao02g00640		.	.	.
1	Cn01g01059	.	.	.	.			.	.		.	.	.
1	Cn01g01060	El02g000121009	.	Ac21g00483	Ac17g00200			.	Ao02g00644		Sp06g00445	.	.
1	Cn01g01061	El02g000121007	Ac20g00166	.	.			Ao09g00610	.		Sp06g00443	.	.
1	Cn01g01062	El02g00012988	.	.	.			.	.		.	Sp12g00151	.
1	Cn01g01063	.	.	Ac21g00484	Ac17g00197			.	.		.	.	.
1	Cn01g01064	El02g00012986	.	.	Ac17g00195			.	.		Sp06g00439	.	.
1	Cn01g01065	.	.	.	.			.	.		.	.	.
1	Cn01g01066	El02g00012981	.	.	.			.	.		.	.	.
1	Cn01g01067	El02g00012980	.	.	Ac17g00192			.	.		.	.	.
1	Cn01g01068	El02g00012967	.	.	Ac17g00191			Ao09g00620	.		.	.	.
1	Cn01g01069	El02g00012965	.	.	Ac17g00190			Ao09g00622	Ao02g00650		.	.	Sp07g00294
1	Cn01g01070	El02g00012956	.	.	.			.	.		.	.	.
1	Cn01g01071	El02g00012954	.	.	Ac17g00189			Ao09g00632	.		.	.	.
1	Cn01g01072	.	.	.	.			.	.		.	.	.
1	Cn01g01073	El02g00012953	.	.	Ac17g00188			.	Ao02g00651		Sp06g00436	.	.
1	Cn01g01074	El02g00012952	.	.	Ac17g00187			.	Ao02g00652		Sp06g00435	.	Sp07g00292
1	Cn01g01075	El02g00012950	.	Ac21g00489	.			.	.		.	.	.
1	Cn01g01076	El02g00012949	.	Ac21g00490	Ac17g00184			.	Ao02g00653		Sp06g00432	Sp12g00142	Sp07g00291
1	Cn01g01077	.	.	.	.			Ao09g00176	.		.	.	.
1	Cn01g01078	.	.	Ac21g00491	Ac17g00183			.	Ao02g00654		.	.	.
1	Cn01g01079	El02g00012938	Ac20g00168	Ac21g00493	.			Ao09g00642	Ao02g00656		Sp06g00431	.	.
1	Cn01g01080	El02g00012935	.	Ac21g00494	Ac17g00179			Ao09g00644	Ao02g00660		.	.	.
1	Cn01g01081	El02g00012929	Ac20g00170	.	Ac17g00176			.	Ao02g00662		.	.	.
1	Cn01g01082	.	.	.	.			.	.		.	.	.
1	Cn01g01083	.	.	.	.			.	.		.	.	.
1	Cn01g01084	El02g00012923	.	.	Ac17g00174			Ao09g00649	Ao02g00667		.	.	Sp07g00287
1	Cn01g01085	.	.	.	.			.	.		.	.	.
1	Cn01g01086	.	.	.	.			.	.		.	.	.
1	Cn01g01087	.	Ac20g00179	.	.			.	.		.	.	.
1	Cn01g01088	.	.	.	.			.	.		.	.	.
1	Cn01g01089	El02g00012913	.	.	Ac17g00171			.	Ao02g00670		.	.	.
1	Cn01g01090	El02g00012909	Ac20g00180	.	.			.	.		.	.	.
1	Cn01g01091	El02g00012908	.	.	.			Ao09g00657	Ao02g00672		.	.	Sp07g00285
1	Cn01g01092	.	.	.	.			.	.		.	.	.
1	Cn01g01093	.	.	.	Ac17g00168			Ao09g00659	Ao02g00676		.	.	Sp07g00283
1	Cn01g01094	El02g00012907	.	Ac21g00498	Ac17g00167			Ao09g00661	.		Sp06g00427	.	.
1	Cn01g01095	El02g00012902	.	.	Ac17g00165			.	.		.	.	.
1	Cn01g01096	El02g00012898	.	.	Ac17g00162			.	.	Sp01g00871	Sp06g00423	.	.
1	Cn01g01097	El02g00012895	.	.	Ac17g00157			.	.	.	.	.	.
1	Cn01g01098	El02g00012893	.	Ac21g00503	.			Ao09g00678	.	.	.	.	.
1	Cn01g01099	El02g00012892	.	.	.				.	.	.	.	.
1	Cn01g01100	El02g00012890	.	.	.				.	Sp01g00879	.	.	.
1	Cn01g01101	.	.	.	Ac17g00155				Ao02g00686	.	.	.	.
1	Cn01g01102	.	.	.	.				.	.	.	.	.
1	Cn01g01103	.	.	.	.				.	.	.	.	.
1	Cn01g01104	El02g00012889	.	.	.				.	.	.	.	.
1	Cn01g01105	.	.	.	.				.	.	.	.	.
1	Cn01g01106	.	.	.	Ac17g00149			Ao09g00847	.	.	.	.	.
1	Cn01g01107	.	.	.	.			.	Ao02g00705	.	.	.	.
1	Cn01g01108	El02g00012883	.	.	.			.	.	.	.	Sp12g00136	.
1	Cn01g01109	El02g00012882	.	Ac21g00506	Ac17g00148	Ao04g00343		.	.	Sp01g00886	.	Sp12g00135	.
1	Cn01g01110	El02g00012879	.	Ac21g00507	Ac17g00147	Ao04g00344		.	.	.	.	.	.
1	Cn01g01111	.	.	.	.	.		.	.	.	.	.	.
1	Cn01g01112	El02g00012868	.	Ac21g00509	.	.		Ao09g00839	.	Sp01g00888	Sp06g00421	.	.
1	Cn01g01113	El02g00012864	.	Ac21g00510	.	Ao04g00345	Ao10g01572	Ao09g00838	Ao02g00706	Sp01g00889	.	Sp12g00133	.
1	Cn01g01114	El02g00012860	Ac20g00193	.	Ac17g00144	.	Ao10g01565	Ao09g00817	.	Sp01g00892	Sp06g00418	Sp12g00128	Sp07g00276
1	Cn01g01115	El02g00012858	.	.	.	.	Ao10g01564	.	.	.	Sp06g00416	.	.
1	Cn01g01116	El02g00012857	.	.	.	Ao04g00349	.	.	.	.	.	.	.
1	Cn01g01117	El02g00012855	.	.	Ac17g00142	.	.	Ao09g00813	.	.	.	Sp12g00125	Sp07g00273
1	Cn01g01118	El02g00012851	.	.	.	.	.	Ao09g00811	.	.	.	.	.
1	Cn01g01119	El02g00012849	.	.	.	.	.	Ao09g00809	.	.	.	.	.
1	Cn01g01120	.	.	.	.	.	.		.	.	.	.	.
1	Cn01g01121	.	.	.	.	.	.		.	.	.	.	.
1	Cn01g01122	El02g00012843	.	Ac21g00516	.	.	.		Ao02g00712	Sp01g00899	.	.	.
1	Cn01g01123	El02g00012841	.	.	Ac17g00136	.	.		Ao02g00713	Sp01g00900	.	.	.
1	Cn01g01124	El02g00012840	.	.	Ac17g00135	.	.		.	.	.	.	.
1	Cn01g01125	El02g00012827	.	.	.	.	Ao10g01556		Ao02g00715	Sp01g00902	Sp06g00407	.	.
1	Cn01g01126	El02g00012826	.	Ac21g00520	Ac17g00134	Ao04g00364	Ao10g01555		.	Sp01g00905	.	Sp12g00120	.
1	Cn01g01127	El02g00012825	.	.	.	.	.		.	.	.	.	.
1	Cn01g01128	El02g00012814	.	Ac21g00522	.	.	.		.	.	.	.	.
1	Cn01g01129	.	.	.	Ac17g00130	.	.		.	.	.	.	.
1	Cn01g01130	El02g00012788	.	.	Ac17g00125	.	.		.	Sp01g00910	.	.	Sp07g00262
1	Cn01g01131	El02g00012779	.	.	.	.	.		.	.	.	.	.
1	Cn01g01132	.	.	Ac21g00526	.	.	.	Ao09g00188	.	.	.	.	Sp07g00261
1	Cn01g01133	.	.	.	.	Ao04g00368	Ao10g01552	.	.	.	.	.	.
1	Cn01g01134	El02g00012775	.	Ac21g00528	.	.		.	.	Sp01g00912	.	.	.
1	Cn01g01135	El02g00012774	.	.	.	.		Ao09g00184	.	.	.	.	.
1	Cn01g01136	El02g00012771	.	Ac21g00532	.	.		Ao09g00183	.	.	.	.	.
1	Cn01g01137	El02g00012767	.	.	Ac17g00121	.		Ao09g00180	.	Sp01g00921	.	.	.
1	Cn01g01138	.	.	Ac21g00535	Ac17g00119	.		.	.	.	.	.	.
1	Cn01g01139	.	.	.	Ac17g00116	.		Ao09g00170	.	Sp01g00923	.	Sp12g00111	.
1	Cn01g01140	.	.	.	.	.		.	.	.	.	.	.
1	Cn01g01141	.	.	.	.	.		.	.	.	.	.	.
1	Cn01g01142	.	.	.	.	.		.	.	.	.	.	.
1	Cn01g01143	.	.	.	.	.		.	.	.	.	.	.
1	Cn01g01144	.	Ac20g00201	.	.	.		.	.	.	.	.	.
1	Cn01g01145	.	.	.	.	.		.	.	Sp01g00925	.	.	.
1	Cn01g01146	El02g00012733	.	.	Ac17g00110	.		Ao09g00163	.	Sp01g00927	.	.	.
1	Cn01g01147	El02g00012731	.	.	Ac17g00109	.		Ao09g00162	.	Sp01g00928	.	Sp12g00109	.
1	Cn01g01148	El02g00012728	.	Ac21g00538	.	Ao04g00375		Ao09g00160	.	Sp01g00930	.	Sp12g00108	.
1	Cn01g01149	.	.	.	.	Ao04g00378		.	.	Sp01g00931	.	.	.
1	Cn01g01150	.	.	.	.	Ao04g00380		Ao09g00159	.	.	.	.	.
1	Cn01g01151	.	.	.	.	.		.	.	.	.	.	.
1	Cn01g01152	.	.	.	.	.		.	.	.	.	.	.
1	Cn01g01153	.	.	.	.	.		.	.	.	.	.	.
1	Cn01g01154	.	.	.	.	.		.	.	.	.	.	.
1	Cn01g01155	.	.	.	.	.		.	.	.	.	.	.
1	Cn01g01156	.	.	.	.	.		.	.	.	.	.	.
1	Cn01g01157	.	.	.	Ac17g00108	Ao04g00382		Ao09g00157	.	Sp01g00932	.	.	.
1	Cn01g01158	El02g00012701	.	.	Ac17g00107			.	.	.	.	.	.
1	Cn01g01159	El02g00012700	.	.	.			.	Ao02g00725	.	.	.	.
1	Cn01g01160	El02g00012696	.	Ac21g00541	.			.	.	.	Sp06g00398	.	.
1	Cn01g01161	.	.	.	Ac17g00105			Ao09g00155	.	.	.	.	.
1	Cn01g01162	El02g00012692	Ac20g00202	.	.			Ao09g00154	.	.	.	Sp12g00106	.
1	Cn01g01163	.	.	Ac21g00542	.			.	.	.	Sp06g00394	Sp12g00105	.
1	Cn01g01164	.	.	.	.			.	.	.	.	.	.
1	Cn01g01165	El02g00012690	.	.	Ac17g00104		Ao10g01420	Ao09g00153	.	.	.	.	.
1	Cn01g01166	.	Ac20g00203	Ac21g00543	.		.	.	.	.	.	.	.
1	Cn01g01167	El02g00012687	Ac20g00204	Ac21g00544	.		.	Ao09g00152	.	.	.	Sp12g00104	.
1	Cn01g01168	.	.	.	.		.	.	.	.	.	.	.
1	Cn01g01169	.	.	.	.		.	.	.	Sp01g00939	.	.	.
1	Cn01g01170	.	.	.	.		.	Ao09g00150	.	.	.	.	.
1	Cn01g01171	El02g00012683	Ac20g00205	.	.		.	.	Ao02g00732	.	.	.	Sp07g00257
1	Cn01g01172	.	.	.	Ac17g00103		.	.	.	Sp01g00941	.	Sp12g00103
1	Cn01g01173	El02g00012674	.	.	Ac17g00102		.	.	Ao02g00734	.	.	Sp12g00102
1	Cn01g01174	El02g00012665	.	Ac21g00547	.		.	Ao09g00149	.	Sp01g00942	.	.
1	Cn01g01175	El02g00012657	.	Ac21g00548	.		Ao10g01424	.	.	Sp01g00943	Sp06g00392	.
1	Cn01g01176	.	.	.	.		.	.	.	.	.	.
1	Cn01g01177	El02g00012649	Ac20g00207	.	Ac17g00098	Ao04g00700	.	.	Ao02g00738	Sp01g00947	.	.
1	Cn01g01178	El02g00012644	.	.	Ac17g00097	.	.	Ao09g00145	.	Sp01g00948	.	.	Sp07g00321
1	Cn01g01179	El02g00012642	.	Ac21g00551	.	Ao04g00694	.	.	.	.	Sp06g00389	.	.
1	Cn01g01180	.	.	.	.	.	.	.	.	.	.	.	.
1	Cn01g01181	El02g00012626	Ac20g00213	.	.	.	.	Ao09g00142	.	.	Sp06g00327	.	Sp07g00325
1	Cn01g01182	.	.	.	.	.	.	.	.	.	.	Sp12g00098	.
1	Cn01g01183	.	.	.	Ac17g00096	.	.	Ao09g00141	.	.	.	.	.
1	Cn01g01184	El02g00012615	.	.	Ac17g00095	.	.	Ao09g00139	.	.	.	.	.
1	Cn01g01185	El02g00012612	.	.	Ac17g00094	Ao04g00693	.	.	.	Sp01g00951	Sp06g00387	Sp12g00096	Sp07g00327
1	Cn01g01186	.	.	.	.	.	.	.	.	.	.	.	.
1	Cn01g01187	El02g00012605	.	.	Ac17g00092	.	.	Ao09g00136	.	Sp01g00952	.	.	.
1	Cn01g01188	El02g00012603	.	.	Ac17g00091	Ao04g00692	.	Ao09g00135	.	Sp01g00953	.	.	.
1	Cn01g01189	.	.	.	Ac17g00089	.	.	Ao09g00130	.	Sp01g00956	.	.	.
1	Cn01g01190	.	.	.	.	.	.	.	.	Sp01g00959	.	.	.
1	Cn01g01191	El02g00012586	.	.	Ac17g00082	.	.	Ao09g00121	.	Sp01g00965	.	.	.
1	Cn01g01192	El02g00012584	.	.	Ac17g00080	.	.	Ao09g00120	.	Sp01g00966	.	Sp12g00088	.
1	Cn01g01193	El02g00012578	.	.	Ac17g00079	.	.	.	.		Sp06g00358	.	.
1	Cn01g01194	El02g00012571	.	Ac21g00560	.	Ao04g00678	.	Ao09g00116	Ao02g00743		.	.	.
1	Cn01g01195	.	.	.	.	.	.	.	.		.	.	.
1	Cn01g01196	El02g00012563	.	.	.	Ao04g00675	Ao10g01435	.	.		Sp06g00360	.	.
1	Cn01g01197	El02g00012556	.	.	Ac17g00075	.	.	Ao09g00109	.		.	.	.
1	Cn01g01198	El02g00012555	.	.	.	Ao04g00674	Ao10g01436	.	.		.	.	.
1	Cn01g01199	.	.	.	.	.	.	.	.		.	.	.
1	Cn01g01200	.	.	.	.	.	.	.	.		.	.	.
1	Cn01g01201	El02g00012544	.	.	Ac17g00073	.	.	Ao09g00107	.		Sp06g00361	Sp12g00084	.
1	Cn01g01202	El02g00012542	.	.	.	.	.	.	.		.	.	.
1	Cn01g01203	El02g00012541	.	.	Ac17g00072	.	.	Ao09g00106	.		.	.	.
1	Cn01g01204	.	.	.	.	.	.	.	.		.	.	.
1	Cn01g01205	.	.	Ac21g00565	.	Ao04g00673	.	.	Ao02g00747		.	Sp12g00083	.
1	Cn01g01206	.	.	.	.	.	.	.	.		.	Sp12g00082	.
1	Cn01g01207	El02g00012535	.	.	.	.	.	.	.		Sp06g00362	.	.
1	Cn01g01208	El02g00012532	.	.	.	.	.	.	.		.	.	.
1	Cn01g01209	.	.	Ac21g00568	.	.	.	.	Ao02g00750		.	.	.
1	Cn01g01210	El02g00012530	.	.	Ac17g00071	.	.	Ao09g00103	.		.	Sp12g00080	.
1	Cn01g01211	.	.	Ac21g00570	.	.	.	.	Ao02g00753		Sp06g00368	.	.
1	Cn01g01212	.	.	.	.	.	.	.	.		.	.	.
1	Cn01g01213	El02g00012519	.	.	Ac17g00067	.	.	Ao09g00095	Ao02g00755		.	Sp12g00078	.
1	Cn01g01214	.	.	.	.	.	.	.	.		.	.	.
1	Cn01g01215	El02g00012511	.	.	Ac17g00065	.	.	.	Ao02g00757	Sp01g00856	.	Sp12g00076	.
1	Cn01g01216	.	.	Ac21g00571	Ac17g00063	.	.	.	.	.	Sp06g00370	Sp12g00074	Sp07g00336
1	Cn01g01217	El02g00012508	Ac20g00217	.	.	.	.	.	Ao02g00761	.	Sp06g00369	.	.
1	Cn01g01218	El02g00012507	.	.	.	.	.	Ao09g00090	.	.	.	.	Sp07g00339
1	Cn01g01219	El02g00012506	.	Ac21g00572	.	.	.	.	Ao02g00762	.	.	.	.
1	Cn01g01220	El02g00012505	.	.	.	Ao04g00670	.	Ao09g00089	.	.	.	.	.
1	Cn01g01221	El02g00012504	.	.	Ac17g00061	Ao04g00668	.	.	.	.	Sp06g00371	.	.
1	Cn01g01222	El02g00012503	.	Ac21g00573	.	.	.	Ao09g00087	.	.	.	.	Sp07g00340
1	Cn01g01223	El02g00012497	.	Ac21g00574	.	.	.	Ao09g00086	.	.	.	.	.
1	Cn01g01224	El02g00012496	Ac20g00219	.	.	.	.	.	.	.	.	.	.
1	Cn01g01225	.	.	.	.	.	.	.	.	.	.	.	.
1	Cn01g01226	.	.	.	.	.	.	.	.	.	.	.	.
1	Cn01g01227	.	.	.	.	.	.	.	.	.	.	.	.
1	Cn01g01228	El02g00012494	Ac20g00221	.	.	.	.	Ao09g00085	.	.	Sp06g00372	.	.
1	Cn01g01229	El02g00012492	.	.	Ac17g00059	.	.	Ao09g00084	.	Sp01g00851	.	.	.
1	Cn01g01230	El02g00012489	.	Ac21g00576	.	.	.	.	.	.	Sp06g00373	Sp12g00070	.
1	Cn01g01231	.	.	.	.	.	.	.	.	.	.	.	.
1	Cn01g01232	.	.	.	.	.	.	.	.	.	.	.	.
1	Cn01g01233	El02g00012466	Ac20g00222	Ac21g00577	Ac17g00057	Ao04g00654	Ao10g01443	.	.	.	Sp06g00375	Sp12g00068	.
1	Cn01g01234	.	.	.	.	.	.	.	.	.	.	.	.
1	Cn01g01235	El02g00012441	.	.	.	.	.	Ao09g00062	.	.	.	.	.
1	Cn01g01236	El02g00012440	.	Ac21g00579	Ac17g00051	Ao04g00645	Ao10g01453	.	.	.	.	.	.
1	Cn01g01237	El02g00012438	.	Ac21g00583	Ac17g00049	.	.	.	.	.	Sp06g00351	.	.
1	Cn01g01238	El02g00012437	.	Ac21g00585	Ac17g00047	.	.	Ao09g00056	.	.	.	.	Sp07g00347
1	Cn01g01239	El02g00012434	.	Ac21g00587	.	.	.	.	.	.	.	.	.
1	Cn01g01240	.	.	.	.	.	.	.	Ao02g00765	.	.	.	.
1	Cn01g01241	El02g00012429	.	.	Ac17g00045	.	.	.	Ao02g00767	.	.	.	.
1	Cn01g01242	El02g00012427	.	.	.	.	.	Ao09g00043	.	.	.	.	.
1	Cn01g01243	El02g00012426	.	Ac21g00591	.	.	Ao10g01464	.	Ao02g00768	.	.	.	Sp07g00354
1	Cn01g01244	.	.	.	.	.	.	.	.	.	.	.	.
1	Cn01g01245	El02g00012422	.	.	Ac17g00044	.	.	Ao09g00042	Ao02g00769	.	.	Sp12g00057	Sp07g00355
1	Cn01g01246	El02g00012417	Ac20g00240	.	.	.	.	Ao09g00040	Ao02g00770	Sp01g00842	.	.	Sp07g00359
1	Cn01g01247	El02g00012414	.	Ac21g00592	Ac17g00042	.	.	.	Ao02g00771	.	Sp06g00347	Sp12g00056	.
1	Cn01g01248	El02g00012412	.	Ac21g00593	.	.	.	.	.	.	.	.	.
1	Cn01g01249	.	.	.	.	.	.	.	.	.	.	.	.
1	Cn01g01250	El02g00012403	.	Ac21g00594	.	Ao04g00628	.	Ao09g00037	Ao02g00774	.	Sp06g00346	.	.
1	Cn01g01251	.	.	.	.	.	.	.	.	.	.	.	.
1	Cn01g01252	El02g00012394	.	.	Ac17g00039	.	.	Ao09g00035	.	.	Sp06g00345	.	.
1	Cn01g01253	El02g00012392	.	Ac21g00596	.	.	.	.	Ao02g00786	Sp01g00816	.	.	.
1	Cn01g01254	El02g00012388	Ac20g00242	.	.	.	.	Ao09g00033	.	.	Sp06g00344	.	.
1	Cn01g01255	El02g00012387	.	.	Ac17g00036	.	.	.	.	.	.	.	.
1	Cn01g01256	El02g00012381	.	.	.	Ao04g00613	Ao10g01467	.	.	.	.	.	.
1	Cn01g01257	El02g00012374	.	Ac21g00600	.	.	.	.	.	Sp01g00810	.	Sp12g00049	.
1	Cn01g01258	El02g00012371	Ac20g00244	.	.	.	.	.	Ao02g00796	Sp01g00802	.	.	.
1	Cn01g01259	.	.	.	.	.	.	.	.	.	.	.	.
1	Cn01g01260	El02g00012357	.	.	Ac17g00031	.	.	.	.	.	Sp06g00343	.	.
1	Cn01g01261	.	.	.	.	.	.	.	.	.	.	.	.
1	Cn01g01262	.	.	.	.	.	.	.	Ao02g00800	.	.	.	.
1	Cn01g01263	.	.	.	Ac17g00030	.	.	.	.	.	.	.	.
1	Cn01g01264	.	.	.	.	.	.	.	.	.	.	.	.
1	Cn01g01265	.	.	.	.	.	.	.	.	.	.	.	.
1	Cn01g01266	El02g00012347	.	.	Ac17g00029	.	.	Ao09g00024	Ao02g00803	.	.	.	.
1	Cn01g01267	.	.	.	Ac17g00028	Ao04g00588	Ao10g01477	.	.	.	.	.	.
1	Cn01g01268	.	.	.	.	.		Ao09g00022	.	.	.	.	.
1	Cn01g01269	El02g00012316	.	Ac21g00605	.	.		.	.	.	.	.	.
1	Cn01g01270	.	.	.	.	.		.	.	.	.	.	.
1	Cn01g01271	El02g00012298	.	.	.	.		Ao09g00007	.	.	Sp06g00340	.	.
1	Cn01g01272	.	.	.	.	.		.	.	.	.	.	.
1	Cn01g01273	.	.	.	.	.		.	.	.	.	.	.
1	Cn01g01274	El02g00012286	.	.	.	.		.	.	.	.	.	.
1	Cn01g01275	El02g00012284	.	Ac21g00608	.	.		.	.	Sp01g00780	Sp06g00336	.	.
1	Cn01g01276	El02g00012277	.	.	Ac17g00021	.		Ao09g00003	Ao02g00816	Sp01g00779	.	.	.
1	Cn01g01277	El02g00012275	.	.	Ac17g00020	.		Ao09g00002	.	Sp01g00777	.	.	.
1	Cn01g01278	El02g00012272	.	.	.	.			.	.	.	.	.
1	Cn01g01279	El02g00012252	.	Ac21g00610	.	.			.	.	.	.	.
1	Cn01g01280	El02g00012246	.	.	Ac17g00016	.			.	.	.	.	.
1	Cn01g01281	El02g00012235	.	.	.	.			.	.	.	.	.
1	Cn01g01282	El02g00012230	.	Ac21g00612	Ac17g00015	.			Ao02g00821	Sp01g00771	Sp06g00334	.	.
1	Cn01g01283	El02g00012221	.	.	.	.			.	.	.	.	.
1	Cn01g01284	.	.	.	.	.			.	.	.	.	.
1	Cn01g01285	El02g00012199	.	.	Ac17g00012	.			.	.	.	.	Sp07g00375
1	Cn01g01286	El02g00012191	.	Ac21g00615	.	.			Ao02g00823	Sp01g00769	.	.	.
1	Cn01g01287	El02g00012181	.	.	Ac17g00011	.			.	Sp01g00768	Sp06g00330	.	.
1	Cn01g01288	El02g00012175	.	.	Ac17g00010	.			Ao02g00824	Sp01g00767	.	.	.
1	Cn01g01289	El02g00012174	.	.	.	.			.	.	.	.	.
1	Cn01g01290	El02g00012173	.	.	Ac17g00008	.			.	Sp01g00766	.	.	.
1	Cn01g01291	El02g00012163	.	.	Ac17g00007	.			.	Sp01g00764	.	.	.
1	Cn01g01292	.	.	.	.	.			.	.	.	Sp12g00035	.
1	Cn01g01293	.	.	.	.	.			.	.	.		.
1	Cn01g01294	El02g00012141	Ac20g00246	.	.	.			.	.	Sp06g00329		.
1	Cn01g01295	El02g00012139		.	Ac17g00005	.			Ao02g00825	Sp01g00763	.		.
1	Cn01g01296	El02g00012131		.	Ac17g00004	.			.	.	.		Sp07g00376
1	Cn01g01297	El02g00012128		.	.	.			Ao02g00826	Sp01g00761	.
1	Cn01g01298	.		.	Ac17g00002	.			.		Sp06g00328
1	Cn01g01299	.		.		.			.		.
1	Cn01g01300	.		.		.			.		.
1	Cn01g01301	El02g0001292		Ac21g00617		.			.		Sp06g00327
1	Cn01g01302	El02g0001289		.		.			Ao02g00827		Sp06g00325
1	Cn01g01303	.		.		.					.
1	Cn01g01304	.		Ac21g00618		.					.
1	Cn01g01305	.				.					.
1	Cn01g01306	El02g0001280				.					.
1	Cn01g01307					.					.
1	Cn01g01308					.					.
1	Cn01g01309					.					.
1	Cn01g01310					.					.
1	Cn01g01311					.					.
1	Cn01g01312					.					.
1	Cn01g01313					Ao04g00579					.
1	Cn01g01314										.
1	Cn01g01315										.
1	Cn01g01316										.
1	Cn01g01317										.
1	Cn01g01318										.
1	Cn01g01319										.
1	Cn01g01320										.
1	Cn01g01321										.
1	Cn01g01322										.
1	Cn01g01323										.
1	Cn01g01324										.
1	Cn01g01325										Sp06g00295
1	Cn01g01326
1	Cn01g01327
1	Cn01g01328
1	Cn01g01329
1	Cn01g01330
1	Cn01g01331
1	Cn01g01332
1	Cn01g01333
1	Cn01g01334
1	Cn01g01335
1	Cn01g01336						Ao10g00358
1	Cn01g01337						.
1	Cn01g01338						.			Sp01g01377
1	Cn01g01339						.			.
1	Cn01g01340						.			.
1	Cn01g01341						.			.
1	Cn01g01342					Ao04g01499	.	Ao09g01334		.
1	Cn01g01343					.	.	.		.
1	Cn01g01344					.	.	.		.
1	Cn01g01345					.	.	.		.
1	Cn01g01346					.	.	.		.
1	Cn01g01347					.	.	.		.
1	Cn01g01348					.	.	.		.
1	Cn01g01349					.	.	.		.
1	Cn01g01350					.	.	.		.
1	Cn01g01351					.	.	.		.
1	Cn01g01352					.	.	.		.
1	Cn01g01353					.	.	Ao09g01318		.
1	Cn01g01354					.	Ao10g00424	.		.
1	Cn01g01355					.	.	.		.
1	Cn01g01356					.	.	.		.
1	Cn01g01357					.	.	.		.
1	Cn01g01358					.	.	.		.
1	Cn01g01359					.	.	.	Ao02g01414	.
1	Cn01g01360					.	.	.	.	.
1	Cn01g01361					.	.	.	.	.
1	Cn01g01362					.	.	.	.	.
1	Cn01g01363					.	.	.	.	.
1	Cn01g01364					.	Ao10g00382	.	.	.
1	Cn01g01365					.	.	.	.	.
1	Cn01g01366		Ac05g00593			.	Ao10g00390	.	.	.
1	Cn01g01367		.			.	.	.	.	.
1	Cn01g01368		.			Ao04g01498	.	.	.	.
1	Cn01g01369		.			.	.	.	.	.
1	Cn01g01370		.			.	.	.	.	.
1	Cn01g01371		.		Ac17g00740	.	.	.	.	.
1	Cn01g01372		.		.	.	.	.	.	.
1	Cn01g01373		.		.	.	.	.	.	.
1	Cn01g01374		.		.	.	.	.	.	.			Sp07g00199
1	Cn01g01375		.		Ac17g00744	.	.	Ao09g01315	.	Sp01g01389			.
1	Cn01g01376		.		.	.	.	.	.	.			.
1	Cn01g01377		.		.	.	.	.	.	Sp01g01390			.
1	Cn01g01378		.		.	.	.	.	.	.			.
1	Cn01g01379		.		Ac17g00745	.	.	.	.	.			.
1	Cn01g01380		.		Ac17g00747	Ao04g01494	Ao10g00411	.	.	.			.
1	Cn01g01381		.		Ac17g00752	.	.	.	.	.			.
1	Cn01g01382		.		.	.	.	.	.	.			.
1	Cn01g01383		.		.	.	.	.	.	.			.
1	Cn01g01384		.		.	.	.	.	.	.			.
1	Cn01g01385		.		.	.	.	.	.	.			.
1	Cn01g01386		.		.	.	.	.	.	.			.
1	Cn01g01387		.		.	.	.	.	.	.			.
1	Cn01g01388		.		.	.	.	.	.	.			.
1	Cn01g01389		.		.	.	.	.	.	.			.
1	Cn01g01390		.		.	.	.	.	.	.			.
1	Cn01g01391		.		.	.	.	.	.	.			.
1	Cn01g01392		.		.	.	.	.	.	.			.
1	Cn01g01393		.		.	.	.	.	.	.			.
1	Cn01g01394		.		.	.	.	.	.	.			.
1	Cn01g01395		.		.	.	.	.	Ao02g01390	.			.
1	Cn01g01396		Ac05g00589		.	.	Ao10g00405	Ao09g01285	.	.			.
1	Cn01g01397		.		.	.	.	Ao09g01280	Ao02g01385	.			.
1	Cn01g01398		.		.	.	.	.	.	.			.
1	Cn01g01399		.		.	.	.	.	.	.			.
1	Cn01g01400		.		Ac17g00762	.	.	.	Ao02g01384	.			.
1	Cn01g01401		.			.	.	.	.	.			.
1	Cn01g01402		.			.	Ao10g00406	.	.	.			.
1	Cn01g01403		.			.	Ao10g00407	Ao09g01279	.	.			.
1	Cn01g01404		.			.	.	.	.	.			.
1	Cn01g01405		.			.	.	.	.	.			.
1	Cn01g01406		.			.	Ao10g00408	.	.	.			.
1	Cn01g01407		.			.	.	.	.	.			.
1	Cn01g01408		.			Ao04g01476	.	.	.	.			.
1	Cn01g01409		Ac05g00588			.	.	.	.	.			.
1	Cn01g01410		.			.	.	.	.	.			.
1	Cn01g01411		.			.	.	.	.	.			.
1	Cn01g01412		.			.	.	.	.	.			.
1	Cn01g01413		.			.	.	Ao09g01259	.	.			.
1	Cn01g01414		Ac05g00586			.	.	.	.	.			.
1	Cn01g01415		.			.	Ao10g00397	.	.	.			.
1	Cn01g01416		.			.	Ao10g00363	.	.	.			.
1	Cn01g01417		.			Ao04g01466	Ao10g00362	.	.	.			.
1	Cn01g01418		Ac05g00582			.	.	.	Ao02g01337	.			.
1	Cn01g01419		.			Ao04g01464	Ao10g00418	.		.			.
1	Cn01g01420		.			.	.	.		.			Sp07g00204
1	Cn01g01421		.			.	.	.		.			.
1	Cn01g01422		.			.	.	.		.			.
1	Cn01g01423		.			.	Ao10g00419	Ao09g01240	Ao02g01111	.			Sp07g00205
1	Cn01g01424		.			.	.	.	.	.			.
1	Cn01g01425		Ac05g00580			.	.	.	.	.			.
1	Cn01g01426		.			.	.	.	Ao02g01100	.			.
1	Cn01g01427		.			.	.	Ao09g01229	.	Sp01g01417			.
1	Cn01g01428		.			.	.	.	.	.			.
1	Cn01g01429		.			.	Ao10g00431	.	.	.			.
1	Cn01g01430		.			.	.	.	.	.			.
1	Cn01g01431		.			.	.	.	.	.			.
1	Cn01g01432		.			.	.	.	.	.			.
1	Cn01g01433		.			Ao04g01451	.	.	.	.			.
1	Cn01g01434		Ac05g00579			.	.	.	.	.			.
1	Cn01g01435		.			.	.	.	.	.			.
1	Cn01g01436		.			.	.	.	.	.			.
1	Cn01g01437		.			.	.	.	.	.			.
1	Cn01g01438		.			.	.	.	.	.			.
1	Cn01g01439		.			.	.	.	.	.			.
1	Cn01g01440		.			.	.	.	.	.			.
1	Cn01g01441		.			.	.	.	.	.			.
1	Cn01g01442		.			.	.	.	.	.			.
1	Cn01g01443		.			.	.	.	.	.			.
1	Cn01g01444		.			.	.	.	.	.			.
1	Cn01g01445		.			.	.	.	.	.			.
1	Cn01g01446		.			.	.	.	.	.			.
1	Cn01g01447		.			Ao04g01436	.	Ao09g01215	.	Sp01g01421			Sp07g00208
1	Cn01g01448		Ac05g00577			.	.	Ao09g01214	.	.			.
1	Cn01g01449		.			.	.	.	.	.			.
1	Cn01g01450		.			.	.	.	.	.			.
1	Cn01g01451		.			Ao04g01432	.	.	.	Sp01g01422			.
1	Cn01g01452		Ac05g00576			.	Ao10g00434	.	.	.			.
1	Cn01g01453		.			Ao04g01431	.	.	.	.			.
1	Cn01g01454		.			.	.	.	.	.			.
1	Cn01g01455		.			.	.	.	.	.			.
1	Cn01g01456		.			.	.	.	.	.			.
1	Cn01g01457		Ac05g00575			.	.	Ao09g01202	.	.			Sp07g00213
1	Cn01g01458		.			.	.	.	.	Sp01g01431			.
1	Cn01g01459		.			Ao04g01429	.	.	.	.			.
1	Cn01g01460		.			Ao04g01427	.	.	.	.			.
1	Cn01g01461		.			.	.	.	.	.		Sp12g00258	.
1	Cn01g01462		.			.	.	.	.	.		.	.
1	Cn01g01463		.			.	.	.	Ao02g01089	.		.	.
1	Cn01g01464		.			.	.	.	.	.		.	.
1	Cn01g01465		.			.	.	.	.	Sp01g01441		.	.
1	Cn01g01466		Ac05g00567			.	.	.	.	.		.	.
1	Cn01g01467		.			.	.	.	.	.		.	.
1	Cn01g01468		.			.	.	.	.	.		.	.
1	Cn01g01469		.			Ao04g01417	.	.	.	.		.	Sp07g00215
1	Cn01g01470		.			.	.	.	.	.		.	.
1	Cn01g01471		.			.	.	.	.	.		.	.
1	Cn01g01472		.			.	.	.	.	.		.	.
1	Cn01g01473		.			.	.	.	.	.		.	.
1	Cn01g01474		.			.	.	.	.	.		.	.
1	Cn01g01475		.			.	.	.	.	.		.	.
1	Cn01g01476		.			.	.	.	.	.		.	.
1	Cn01g01477		.			.	.	.	.	.		.	.
1	Cn01g01478		.			.	.	.	.	.		.	.
1	Cn01g01479		.			.	.	.	.	.		.	.
1	Cn01g01480		.			.	.	.	.	.		.	.
1	Cn01g01481		.			.	.	.	.	.		.	.
1	Cn01g01482		.			.	.	.	.	.		.	.
1	Cn01g01483		.			.	.	.	.	.		.	.
1	Cn01g01484		Ac05g00566			Ao04g01410	Ao10g00436	Ao09g01189	Ao02g01088	Sp01g01442		.	.
1	Cn01g01485		Ac05g00565			.	Ao10g00437	Ao09g01179	Ao02g01085	.		.	.
1	Cn01g01486		.			Ao04g01409	Ao10g00439	.	Ao02g01083	.		.	.
1	Cn01g01487		.			.	.	.	.	.		.	.
1	Cn01g01488		Ac05g00563			Ao04g01407	Ao10g00446	.	.	Sp01g01445		.	Sp07g00218
1	Cn01g01489	El07g0005215	.			Ao04g01406	.	Ao09g01174	.	Sp01g01446		.	.
1	Cn01g01490	.	.			.	.	.	.	.		.	.
1	Cn01g01491	El07g0005220	.			.	.	.	.	.		.	.
1	Cn01g01492	.	.			.	.	.	.	.		.	.
1	Cn01g01493	.	.			.	.	.	.	.		.	.
1	Cn01g01494	.	.			.	.	.	.	.		.	.
1	Cn01g01495	.	.			.	.	.	.	.		.	.
1	Cn01g01496	El07g0005242	Ac05g00561			Ao04g01405	Ao10g00448	Ao09g01169	.	.		.	.
1	Cn01g01497	.	.			.	.	.	.	.		.	.
1	Cn01g01498	.	.			.	.	.	.	.		.	.
1	Cn01g01499	.	Ac05g00559			Ao04g01404	Ao10g00450	Ao09g01168	.	Sp01g01448		.	.
1	Cn01g01500	El07g0005275	Ac05g00558			Ao04g01401	.	.	.	.		.	Sp07g00219
1	Cn01g01501	.	.			.	Ao10g00451	.	.	.		.	Sp07g00220
1	Cn01g01502	El07g0005293	Ac05g00556			.	Ao10g00452	.	.	.		.	.
1	Cn01g01503	.	.			.	.	.	.	Sp01g01454		.	.
1	Cn01g01504	El07g00052130	.			.	.	.	.	Sp01g01457		.	.
1	Cn01g01505	El07g00052131	.			.	.	.	Ao02g01063	Sp01g01458		.	.
1	Cn01g01506	El07g00052132	.			.	Ao10g00455	.	Ao02g01062	Sp01g01459		.	.
1	Cn01g01507	El07g00052147	Ac05g00554			.	.	.	.	.		.	.
1	Cn01g01508	El07g00052151	Ac05g00553			.	Ao10g00456	.	Ao02g01061	.		.	.
1	Cn01g01509	.	.			.	.	.	.	.		.	.
1	Cn01g01510	.	.			.	.	.	.	.		.	.
1	Cn01g01511	.	Ac05g00552			Ao04g01400	.	.	.	Sp01g01461		Sp12g00268	.
1	Cn01g01512	.	.			.	.	.	.	.		.	.
1	Cn01g01513	El07g00052172	Ac05g00551			Ao04g01390	Ao10g00457	.	.	.		.	.
1	Cn01g01514	El07g00052180	Ac05g00550			Ao04g01384	.	.	Ao02g01054	Sp01g01468		.	.
1	Cn01g01515	El07g00052189	.			.	.	.	.	Sp01g01469		.	Sp07g00224
1	Cn01g01516	El07g00052196	Ac05g00549			.	.	.	.	.		.	.
1	Cn01g01517	El07g00052199	.			Ao04g01382	.	.	.	Sp01g01471		.	.
1	Cn01g01518	.	.			.	.	.	.	.		.	.
1	Cn01g01519	El07g00052208	.			.	.	.	.	Sp01g01472		.	.
1	Cn01g01520	El07g00052210	.			Ao04g01381	Ao10g00462	Ao09g01142	.	Sp01g01473		.	.
1	Cn01g01521	El07g00052217	.			.	Ao10g00467	.	.	.		.	.
1	Cn01g01522	El07g00052224	.			.	.	Ao09g01132	Ao02g01038	.		.	Sp07g00227
1	Cn01g01523	El07g00052248	Ac05g00546			Ao04g01380	.	.	.	.		.	.
1	Cn01g01524	El07g00052249	.			Ao04g01379	Ao10g00468	.	.	.		.	.
1	Cn01g01525	El07g00052258	.			.	Ao10g00469	.	.	Sp01g01474	Sp06g00758	.	.
1	Cn01g01526	El07g00052262	.			Ao04g01376	.	Ao09g01130	.	Sp01g01477	.	Sp12g00273	.
1	Cn01g01527	El07g00052263	.			Ao04g01373	.	.	.	.	.	.	.
1	Cn01g01528	El07g00052277	Ac05g00544			Ao04g01369	.	.	.	Sp01g01478	.	.	.
1	Cn01g01529	El07g00052279	.			.	.	.	Ao02g01022	.	.	.	.
1	Cn01g01530	El07g00052283	.			.	.	Ao09g01128	Ao02g01021	Sp01g01479	.	.	Sp07g00230
1	Cn01g01531	El07g00052287	.			.	Ao10g00473	.	Ao02g01020	.	.	.	.
1	Cn01g01532	El07g00052304	.			.	.	Ao09g01127	.	Sp01g01481	.	Sp12g00274	.
1	Cn01g01533	El07g00052310	Ac05g00543			Ao04g01368	.	Ao09g01125	.	Sp01g01483	.	.	.
1	Cn01g01534	El07g00052350	.			.	.	.	.	.	.	.	.
1	Cn01g01535	.	.			.	.	.	.	.	.	.	.
1	Cn01g01536	.	.			Ao04g01366	Ao10g00474	Ao09g01122	.	.	.	Sp12g00278	.
1	Cn01g01537	.	.			.	.	.	.	.	.	.	.
1	Cn01g01538	El07g00052415	Ac05g00541			Ao04g01362	.	Ao09g01117	.	Sp01g01493	.	Sp12g00281	.
1	Cn01g01539	El07g00052438	.			.	.	.	.	.	.	.	.
1	Cn01g01540	El07g00052440	.			.	.	.	Ao02g01002	.	.	.	.
1	Cn01g01541	El07g00052454	.			.	.	Ao09g01111	.	.	.	.	.
1	Cn01g01542	El07g00052461	Ac05g00539			.	Ao10g00477	.	.	.	.	.	.
1	Cn01g01543	.	.			.	.	.	.	.	.	.	.
1	Cn01g01544	El07g00052472	.			Ao04g01354	.	.	.	.	.	.	.
1	Cn01g01545	El07g0007819	.			.	.	.	.	Sp01g01505	.	.	.
1	Cn01g01546	El07g0007830	.			.	.	.	Ao02g00983	.	.	.	.
1	Cn01g01547	El07g0007833	.			.	.	.		.	.	.	.
1	Cn01g01548	.	.			.	.	.		.	.	.	.
1	Cn01g01549	.	.			.	.	.		.	.	.	.
1	Cn01g01550	.	.			.	.	Ao09g01106		.	.	Sp12g00289	.
1	Cn01g01551	El07g0007859	Ac05g00536			Ao04g01352	.	.		.	.	.	.
1	Cn01g01552	El07g0007860	.			Ao04g01351	Ao10g00481	.		Sp01g01508	.	.	.
1	Cn01g01553	.	.			.	.	.		.	.	.	.
1	Cn01g01554	El07g0007864	Ac05g00535			Ao04g01350	Ao10g00483	.		.	.	Sp12g00293	.
1	Cn01g01555	.	.			Ao04g01349	.	.		.	.	.	.
1	Cn01g01556	El07g0007882	Ac05g00534			Ao04g01348	.	.		.	.	.	.
1	Cn01g01557	El07g0007890	.			.	.	.		.	.	.	.
1	Cn01g01558	.	.			.	.	.		.	.	.	.
1	Cn01g01559	El07g00078109	.			.	.	.		.	.	.	.
1	Cn01g01560	.	.			.	.	.		.	.	.	.
1	Cn01g01561	El07g00078121	.			Ao04g01344	.	.		.	.	.	.
1	Cn01g01562	El07g00078125	.			.	Ao10g00489	.		Sp01g01520	.	.	.
1	Cn01g01563	.	.			.	.	.		.	.	.	.
1	Cn01g01564	.	.			.	.	.	Ao02g00439	Sp01g01521	.	.	.
1	Cn01g01565	El07g00078143	.			Ao04g01238	.	.	.	.	.	.	.
1	Cn01g01566	El07g00078149	.			.	.	Ao09g01079	Ao02g00437	.	.	.	.
1	Cn01g01567	.	Ac05g00530			.	.		.	.	.	.	.
1	Cn01g01568	El07g00078167	Ac05g00528			Ao04g01240	.		.	.	.	.	.
1	Cn01g01569	El07g00078175	Ac05g00525			.	Ao10g00490		Ao02g00433	.	.	.	.
1	Cn01g01570	.	.			.	.		.	.	.	.	.
1	Cn01g01571	El07g00078178	.			.	Ao10g00491		.	.	.	.	.
1	Cn01g01572	El07g00078180	.			Ao04g01319	.		.	.	.	.	.
1	Cn01g01573	.	.			.	Ao10g00496		.	.	.	.	Sp07g00243
1	Cn01g01574	El07g00078186	Ac05g00523			Ao04g01245	.		.	.	Sp06g00741	.	.
1	Cn01g01575	El07g00078200	.			Ao04g01246	.		.	.	.	Sp12g00305	Sp07g00245
1	Cn01g01576	El07g00078219	Ac05g00522			Ao04g01248	.		Ao02g00429	.	.	.	.
1	Cn01g01577	.	.			.	.		.	.	.	.	.
1	Cn01g01578	.	Ac05g00521			.	.		.	.	.	Sp12g00306	.
1	Cn01g01579	El07g00078239	.			Ao04g01250	.	Ao09g00894	.	.	.	.	.
1	Cn01g01580	El07g00078246	.			Ao04g01251	.	.	.	.	.	.	.
1	Cn01g01581	El07g00078250	Ac05g00519			.	Ao10g00509	.	.	.	.	.	.
1	Cn01g01582	El07g00078255	.			.	Ao10g00510	.	.	Sp01g01524	.	.	.
1	Cn01g01583	El07g00078261	.			.	.	Ao09g00893	.	.	.	Sp12g00307	Sp07g00246
1	Cn01g01584	.	.			.	.	Ao09g00892	.	.	.	.	Sp07g00247
1	Cn01g01585	.	.			Ao04g01261	.	.	.	Sp01g01530	.	.	Sp07g00248
1	Cn01g01586	El07g00078281	Ac05g00517				.	Ao09g00890	Ao02g00428	.	.	Sp12g00308	.
1	Cn01g01587	.	.				.	Ao09g00878	.	.	.	.	Sp07g00250
1	Cn01g01588	El07g00078291	.				.	.	.	.	.	.
1	Cn01g01589	El07g00078292	.				.	.	.	.	.	.
1	Cn01g01590	El07g00078298	.				.	.	.	.	.	.
1	Cn01g01591	El07g00078314	Ac05g00513				.	.	.	.	.	.
1	Cn01g01592	El07g00078316	.				.	.	.	.	.	.
1	Cn01g01593	.	.				Ao10g00511	.	.	.	.	.
1	Cn01g01594	El07g00078347	Ac05g00512				.	.	Ao02g00406	.	.	.
1	Cn01g01595	.	Ac05g00511				.	.	Ao02g00405	.	Sp06g00694	.
1	Cn01g01596	El07g00078355	.				Ao10g00514	.	.	.	Sp06g00693	.
1	Cn01g01597	.	Ac05g00510				Ao10g00515	.	.	.	Sp06g00692	Sp12g00313
1	Cn01g01598	El07g00078357	Ac05g00509				Ao10g00516	.	.	.	.	Sp12g00314
1	Cn01g01599	.	Ac05g00508				.	.	Ao02g00384	.	.	.
1	Cn01g01600	.	.				.	.	.	.	.	.
1	Cn01g01601	.	.				.	.	.	.	.	.
1	Cn01g01602	.	.				.	.	.	.	.	.
1	Cn01g01603	.	.				.	Ao09g00831	Ao02g00378	.	.	.
1	Cn01g01604	.	.				.		.	Sp01g01538	.	.
1	Cn01g01605	.	.				.		.	.	.	.
1	Cn01g01606	.	.				.		.	.	.	.
1	Cn01g01607	.	.				Ao10g00522		Ao02g00377	Sp01g01539	.	.
1	Cn01g01608	.	.				.		.	.	.	.
1	Cn01g01609	.	.				.		.	.	.	.
1	Cn01g01610	.	.				.		.	.	.	.
1	Cn01g01611	.	.				Ao10g00523		.	Sp01g01543	.	.
1	Cn01g01612	.	Ac05g00504						.	Sp01g01544	.	.
1	Cn01g01613	.	.						.	Sp01g01549	.	.
1	Cn01g01614	.	.						.	.	.	.
1	Cn01g01615	.	Ac05g00501						.	.	Sp06g00683	.
1	Cn01g01616	.	.						.	.	.	.
1	Cn01g01617	.	Ac05g00500						.	.	.	Sp12g00321
1	Cn01g01618	.	Ac05g00499						.	.	Sp06g00682	.
1	Cn01g01619	.	Ac05g00497						Ao02g00369	.	.	.
1	Cn01g01620	.	.							Sp01g01556	.	.
1	Cn01g01621	.	.							.	.	.
1	Cn01g01622	.	.							.	.	.
1	Cn01g01623	.	Ac05g00496			Ao04g01921				.	.	Sp12g00323
1	Cn01g01624	.	.			.				.	.	.
1	Cn01g01625	.	.			Ao04g01918				.	.	.
1	Cn01g01626	.	.			.				Sp01g01559	.	.
1	Cn01g01627	.	.			.				.	.	.
1	Cn01g01628	.	Ac05g00495			Ao04g01914				Sp01g01561	.	.
1	Cn01g01629	El07g00246136	Ac05g00493			.				.	.	.
1	Cn01g01630	.	.			.				.	.	.
1	Cn01g01631	.	Ac05g00492			Ao04g01908				.	.	Sp12g00330
1	Cn01g01632	.	.			.				.	.	.
1	Cn01g01633	.	Ac05g00491			.				Sp01g01566	.	.
1	Cn01g01634	El07g00246104	Ac05g00490			.				.	.	.
1	Cn01g01635	El07g00246103	.			Ao04g01907				.	Sp06g00674	Sp12g00331
1	Cn01g01636	.	.			.				.	.	.
1	Cn01g01637	El07g0024690	.			.				.	.	.
1	Cn01g01638	.	.			.				Sp01g01567	.	.
1	Cn01g01639	.	.			.				.	.	.
1	Cn01g01640	.	.			.				.	.	.
1	Cn01g01641	El07g0024677	Ac05g00485			.	Ao10g01060			.	.	Sp12g00333
1	Cn01g01642	.	.			.	Ao10g01061			.	.	.
1	Cn01g01643	El07g0024673	.			.	.			.	.	Sp12g00336
1	Cn01g01644	.	.			.	.			.	.	.
1	Cn01g01645	El07g0024670	.			.	.			.	.	.
1	Cn01g01646	.	Ac05g00483			Ao04g01903	.			.	Sp06g00673	.
1	Cn01g01647	.	Ac05g00482			Ao04g01900	Ao10g01099			Sp01g01574	.	.
1	Cn01g01648	El07g0024656	.			.	.			.	.	.
1	Cn01g01649	.	.			.	.			.	.	.
1	Cn01g01650	El07g0024652	.			.	.			Sp01g01576	.	.
1	Cn01g01651	El07g0024651	Ac05g00480			.	.			.	.	.
1	Cn01g01652	El07g0024650	.			.	.			.	.	.
1	Cn01g01653	El07g0024648	.			.	.			.	.	.
1	Cn01g01654	.	.			.	.			.	.	.
1	Cn01g01655	.	.			.	.			.	.	.
1	Cn01g01656	.	.			.	.			.	.	.
1	Cn01g01657	.	.			.	.			.	.	.
1	Cn01g01658	El07g0024630	.			.	.			.	.	.
1	Cn01g01659	.	.			.	.			.	.	.
1	Cn01g01660	El07g0024624	Ac05g00479			Ao04g01888	Ao10g01100			.	.	.
1	Cn01g01661	El07g0024617	Ac05g00477			.	.			Sp01g01587	.	.
1	Cn01g01662	.	.			.	.			Sp01g01588	.	.
1	Cn01g01663	.	.			Ao04g01873	.			.	.	.
1	Cn01g01664	El07g002463	.			.	.			.	.	.
1	Cn01g01665	El07g002461	.			.	.			Sp01g01593	.	.
1	Cn01g01666	.	.			.	.			.	.	.
1	Cn01g01667	.	.			.	.			.	.	.
1	Cn01g01668	El07g00149227	Ac05g00472			.	.			.	.	.
1	Cn01g01669	.	Ac05g00469			.	.			.	.	.
1	Cn01g01670	El07g00149208	.			.	Ao10g01104			.	Sp06g00669	.
1	Cn01g01671	El07g00149204	.			.	Ao10g01106			.	.	.
1	Cn01g01672	.	.			.				.	.	.
1	Cn01g01673	.	.			.				Sp01g01604	.	Sp12g00352
1	Cn01g01674	.	.			.				.	.	.
1	Cn01g01675	El07g00149195	.			Ao04g01869				Sp01g01614	.	Sp12g00355
1	Cn01g01676	El07g00149193	.			.					.	.
1	Cn01g01677	.	.			.					.	.
1	Cn01g01678	El07g00149191	.			Ao04g01865					.	Sp12g00358
1	Cn01g01679	El07g00149188	.			.					.
1	Cn01g01680	.	.			.					.
	Cn01g01681	El07g00149181	Ac05g00466			.					.
	Cn01g01682	.				.					.
	Cn01g01683	El07g00149178				Ao04g01856					.
	Cn01g01684	El07g00149173				Ao04g01855					.
	Cn01g01685	El07g00149165									.
	Cn01g01686	El07g00149164									.
	Cn01g01687	.									.
	Cn01g01688	El07g00149148									.
	Cn01g01689	El07g00149147									.
	Cn01g01690	.									.
	Cn01g01691	El07g00149141									.
6	Cn01g01692	.									.		Sp04g00917
6	Cn01g01693	El07g00149136				Ao07g03214			Ao03g01592	Sp01g01772	.		.
6	Cn01g01694	.				.			.	.	.		.
6	Cn01g01695	El07g00149124				.			.	.	.		.
6	Cn01g01696	.				.			.	.	.		.
6	Cn01g01697	.				Ao07g03211			.	.	.		.
6	Cn01g01698	El07g00149105				.			.	.	.		.
6	Cn01g01699	El07g00149104				Ao07g03208			Ao03g01596	.	.		.
6	Cn01g01700	El07g00149100				.			Ao03g01597	.	.		.
6	Cn01g01701	El07g0014995				Ao07g03207			Ao03g01599	.	Sp06g00657		.
6	Cn01g01702	El07g0014990				.			.	Sp01g01785	.	Sp15g00618	.
6	Cn01g01703	El07g0014987				.			Ao03g01604	.	Sp06g01062	.	.
6	Cn01g01704	.				.			.	.	.	.	.
6	Cn01g01705	.				.			.	.	.	.	.
6	Cn01g01706	.				.			.	.	.	.	.
6	Cn01g01707	El07g0014982				.			.	.	.	.	.
6	Cn01g01708	El07g0014978				.			.	.	.	.	.
6	Cn01g01709	El07g0014974				.			.	.	.	.	.
6	Cn01g01710	El07g0014973				.			.	.	.	.	.
6	Cn01g01711	El07g0014972				Ao07g03203			Ao03g01606	.	.	.	.
6	Cn01g01712	El07g0014968				.			Ao03g01607	.	.	.	.
6	Cn01g01713	.				.			.	.	.	.	.
6	Cn01g01714	.				.			Ao03g00020	.	.	.	Sp04g00903
6	Cn01g01715	El07g0014956			Ac12g00483	Ao07g03200			Ao03g00021	Sp01g01800	.	.	.
6	Cn01g01716	.			.	Ao07g03199			.	.	.	.	.
6	Cn01g01717	.			.	.			.	.	Sp06g01057	.	.
6	Cn01g01718	.			.	.			Ao02g00161	.	.	.	.
6	Cn01g01719	.			.	Ao07g03198			Ao03g01611	.	.	.	.
6	Cn01g01720	El07g0014946			.	Ao07g03197			Ao03g00023	.	.	Sp15g00608	.
6	Cn01g01721	.			.	Ao07g03196			.	.	.	.	Sp04g00899
6	Cn01g01722	El07g0014943			.	.			.	.	.	.	.
6	Cn01g01723	El07g0014940			.	Ao07g03193			Ao03g00062	.	.	Sp15g00597	Sp04g00893
6	Cn01g01724	.			.	.			.	.	Sp06g00619	.	.
6	Cn01g01725	.			.	Ao07g03190			Ao03g01619	Sp01g01805	Sp06g01044	Sp15g00590	Sp04g00888
6	Cn01g01726	El07g0014930			.	Ao07g03189			.	.	.	.	.
6	Cn01g01727	El07g0014929			.	.			.	.	.	Sp15g00589	.
6	Cn01g01728	.			.	.			.	.	.	.	.
6	Cn01g01729	El07g0014914			.	Ao07g03184			Ao03g01624	Sp01g01810	.	.	.
6	Cn01g01730	.			.	.			Ao03g01625	.	.	Sp15g00569	.
6	Cn01g01731	.			Ac12g00493	.			Ao03g00077	.	.	Sp15g00563	Sp04g00885
6	Cn01g01732	El07g001497			Ac12g00494	Ao07g03183			.	Sp01g01813	Sp06g00599	.	.
6	Cn01g01733	.			.	.			.	Sp01g01814	.	.	Sp04g00879
6	Cn01g01734	El07g001492			.	.			.	.	.	Sp15g00560	.
6	Cn01g01735	El07g000312			Ac12g00496	.			.	.	Sp06g01038	.	.
6	Cn01g01736	.			Ac12g00498	.			Ao03g01633	.	.	.	.
6	Cn01g01737	.			.	.			.	.	.	.	.
6	Cn01g01738	El07g0003118			Ac12g00499	Ao07g03176			Ao03g01637	.	.	.	.
6	Cn01g01739	El07g0003123			.	Ao07g03174			Ao03g01638	.	.	.	.
6	Cn01g01740	.			Ac12g00500	Ao07g03173			Ao03g01639	.	.	Sp15g00553	.
6	Cn01g01741	.			.	.			.	.	.	.	.
6	Cn01g01742	El07g0003133			.	Ao07g03168			.	.	.	Sp15g00547	.
6	Cn01g01743	.			.	Ao07g03167			.	.	.	.	.
6	Cn01g01744	El07g0003140			.	.			.	.	.	.	.
6	Cn01g01745	El07g0003145			.	.			.	Sp01g01842	.	.	.
6	Cn01g01746	El07g0003172			.	.			.	.	.	.	.
6	Cn01g01747	.			.	Ao07g03158			Ao03g01650	.	.	Sp15g00532	.
6	Cn01g01748	.			.	Ao07g03136			Ao03g01652	.	Sp06g01026	.	Sp04g00874
6	Cn01g01749	El07g0003189			.				Ao03g01656	.	.	Sp15g00521	.
6	Cn01g01750	.			.				.	.	.	.	.
6	Cn01g01751	.			.				.	Sp01g01857	.	Sp15g00514	.
6	Cn01g01752	.			.				Ao03g01661	Sp01g01858	.	.	.
6	Cn01g01753	El07g00031104			.				.	.	Sp06g01024	.	.
6	Cn01g01754	.			.				.	.	.	.	.
6	Cn01g01755	.			.				.	.	.	.	.
6	Cn01g01756	El07g00031108			.				Ao03g01665	.	.	Sp15g00509	.
6	Cn01g01757	El07g00031109			.				.	.	.	.	.
6	Cn01g01758	El07g00031112			Ac12g00508				.	.	.	Sp15g00505	.
6	Cn01g01759	El07g00031114			.				Ao03g00141	.	.	Sp15g00503	.
6	Cn01g01760	El07g00031116			.				.	.	Sp06g00986	.	.
6	Cn01g01761	El07g00031117			.				Ao03g01689	.	.	Sp15g00502	.
6	Cn01g01762	.			.				Ao03g00162	.	Sp06g00985	.	.
6	Cn01g01763	El07g00031133			.				.	.	.	.	.
6	Cn01g01764	El07g00031134			.				.	.	Sp06g00979	.	.
6	Cn01g01765	El07g00031135			.				Ao03g01695	.	Sp06g00978	.	.
6	Cn01g01766	El07g00031156			.				Ao03g01697	.	Sp06g00977	.	.
6	Cn01g01767	.			.				.	.	.	.	.
6	Cn01g01768	El07g00031161			.				.	.	Sp06g00976	.	.
6	Cn01g01769	El07g00031167			.				.	.	.	.	.
6	Cn01g01770	.			.				Ao03g01698	.	.	.	.
6	Cn01g01771	El07g00031170			.	Ao07g02396			.	.	.	.	.
6	Cn01g01772	.			.	.			.	.	.	.	.
6	Cn01g01773	.			.	.			Ao03g00183	.	.	.	Sp04g00852
6	Cn01g01774	.			.	.			.	.	.	.	.
6	Cn01g01775	El07g00031176			.	.			Ao03g01701	.	.	.	.
6	Cn01g01776	.			.	.			.	.	.	.	.
6	Cn01g01777	El07g00031188			.	.			.	.	.	Sp15g00484	.
6	Cn01g01778	El07g00031191			.	.			Ao03g00185	.	Sp06g00971	Sp15g00483	.
6	Cn01g01779	.			.	.			Ao03g00188	.	.	.	.
6	Cn01g01780	El07g00031198			.	.			Ao03g01702	.	.	Sp15g00481	.
6	Cn01g01781	.			.	.			.	.	.	.	.
6	Cn01g01782	El07g00031211			.	.			.	.	.	.	.
6	Cn01g01783	El07g00031218			.	.			.	.	.	.	.
6	Cn01g01784	El07g00031227			.	.			Ao03g00208	.	Sp06g00950	.	.
6	Cn01g01785	El07g00031231			Ac12g00510	Ao07g02391			Ao03g01705	.	.	Sp15g00471	Sp04g00846
6	Cn01g01786	El07g00031233			.	.			Ao03g01706	.	.	.	.
6	Cn01g01787	El07g00031234			.	.			Ao03g01708	.	.	.	.
6	Cn01g01788	.			.	.			.	.	.	Sp15g00467	.
6	Cn01g01789	El07g00031238			.	Ao07g02369			.	.	.	.	.
6	Cn01g01790	.			.	.			.	.	.	.	.
6	Cn01g01791	El07g00031241			.	.			Ao03g01711	.	.	.	.
6	Cn01g01792	.			.	.			Ao03g01719	.	.	.	.
6	Cn01g01793	.			.	.			.	.	.	.	.
6	Cn01g01794	.			Ac12g00511	.			Ao03g01720	.	.	.	.
6	Cn01g01795	.			.	.			Ao03g00212	.	.	.	.
6	Cn01g01796	.			.	.			Ao03g01723	.	.	.	Sp04g00842
6	Cn01g01797	El07g00031247			.	.			Ao03g01726	Sp01g01874	.	.	.
6	Cn01g01798	El07g00031249			.	.			Ao03g01728	.	.	.	.
6	Cn01g01799	.			.	.			.	.	.	.	.
6	Cn01g01800	El07g00031257			.	.			Ao03g01730	.	.	Sp15g00462	.
6	Cn01g01801	.			.	.			.	.	.	.	.
6	Cn01g01802	.			.	.			.	.	.	.	.
6	Cn01g01803	.			.	Ao07g03441			Ao03g01731	.	Sp06g00942	Sp15g00457	.
6	Cn01g01804	El07g00031268			.	.			Ao03g00245	.	.	Sp15g00451	.
6	Cn01g01805	El07g00031272			.	.			Ao03g01737	.	.	Sp15g00445	Sp04g00835
6	Cn01g01806	El07g00031274			.	.			.	.	.	.	.
6	Cn01g01807	El07g00031280			.	Ao07g02495			Ao03g01759	.	Sp06g00932	.	.
6	Cn01g01808	.			.	.			.	.	Sp06g00930	.	.
6	Cn01g01809	El07g00031283			Ac12g00513	.			Ao03g01764	.	Sp06g00929	.	.
6	Cn01g01810	.			.	.			.	.	.	.	.
6	Cn01g01811	.			.	.			Ao03g00293	.	.	.	.
6	Cn01g01812	El07g00031295			.	.			.	.	Sp06g00925	.	.
6	Cn01g01813	.			.	.			.	.	.	.	.
6	Cn01g01814	.			.	.			.	.	.	.	.
6	Cn01g01815	El07g00031299			.	.			Ao03g00297	.	Sp06g00923	.	.
6	Cn01g01816	.			.	.			.	.	.	.	.
6	Cn01g01817	El07g00031303			Ac12g00515	Ao07g02326			Ao03g00307	.	Sp06g00922	.	Sp04g00819
6	Cn01g01818	El07g00031306			.	.			Ao03g00308	.	.	Sp15g00413	.
6	Cn01g01819	.			.	.			.	.	.	.	.
6	Cn01g01820	El07g00031317			.	.			Ao02g00032	.	Sp06g00918	Sp15g00407	.
6	Cn01g01821	.			.	.			.	.	.	.	.
6	Cn01g01822	El07g00031321			.	.			Ao03g01775	.	.	.	Sp04g00812
6	Cn01g01823	El07g00031322			.	.			.	.	.	.	.
6	Cn01g01824	.			.	.			.	.	.	.	.
6	Cn01g01825	El07g00031326			.	.			Ao03g01785	.	.	.	.
6	Cn01g01826	El07g00031330			.	.			Ao03g00327	.	.	Sp15g00400	.
6	Cn01g01827	El07g00031331			.	Ao07g02504			Ao03g00330	.	.	.	.
6	Cn01g01828	.			.	.			Ao03g00340	.	.	.	.
6	Cn01g01829	El07g00031351			.	.			Ao03g00353	.	.	.	.
6	Cn01g01830	.			Ac12g00517	.			Ao03g01793	.	.	.	.
6	Cn01g01831	El07g00031357			.	.			Ao03g01795	.	.	.	.
6	Cn01g01832	El07g00031366			.	.			.	.	.	.	.
6	Cn01g01833	.			.	.			.	.	.	.	.
6	Cn01g01834	El07g00031369			.	.			.	.	.	.	.
6	Cn01g01835	El07g00031374			.	.			Ao03g01801	Sp01g01900	.	.	.
6	Cn01g01836	El07g00031375			.	.			Ao03g01802	.	.	.	.
6	Cn01g01837	El07g00031377			Ac12g00518	.			.	.	.	.	.
6	Cn01g01838	El07g00031378			.	.			Ao03g00368	.	.	.	.
6	Cn01g01839	.			.	.			.	.	.	.	.
6	Cn01g01840	El07g00031386			.	.			.	.	.	.	.
6	Cn01g01841	El07g00031387			.	.			Ao03g01813	Sp01g01901	.	.	.
6	Cn01g01842	.			.	.			.	.	.	.	.
6	Cn01g01843	El07g00031399			.	.			Ao03g00379	.	Sp06g00903	.	.
6	Cn01g01844	El07g00031401			.	.			Ao03g01818	.	.	Sp15g00395	.
6	Cn01g01845	.			.	.			Ao03g01820	Sp01g01914	.	.	.
6	Cn01g01846	El07g00031411			.	.			Ao03g01822	.	.	.	.
6	Cn01g01847	El07g00031416			.	.			.	.	.	.	.
6	Cn01g01848	.			Ac12g00521	.			.	.	.	.	Sp04g00807
6	Cn01g01849	El07g00031424			.	Ao07g03436			Ao03g01824	Sp01g01922	.	Sp15g00392	Sp04g00806
6	Cn01g01850	El07g00031430			.	.			Ao03g01827	Sp01g01926	.	.	.
6	Cn01g01851	El07g00031433			.	.			.	.	.	.	.
6	Cn01g01852	.			.	.			.	.	.	.	.
6	Cn01g01853	El07g00031442			.	Ao07g02291			.	Sp01g01938	.	.	.
6	Cn01g01854	El07g00031449			.	.			.	.	.	.	.
6	Cn01g01855	El07g00031452			.	.			.	Sp01g01943	.	.	.
6	Cn01g01856	.			.	.			.	.	.	.	.
6	Cn01g01857	El07g00031453			Ac12g00523	.			Ao03g01834	.	.	Sp15g00387	.
6	Cn01g01858	El07g00031456				.			.	Sp01g01944	.	.	.
6	Cn01g01859	El07g00031463				.			.	Sp01g01948	.	.	.
6	Cn01g01860	.				.			.	.	.	.	Sp04g00805
6	Cn01g01861	El07g00031466				.			.	.	.	Sp15g00379	.
6	Cn01g01862	El07g00031467				Ao07g02518			.	.	.	Sp15g00376	.
6	Cn01g01863	El07g00031469				Ao07g02558			.	.	.	.	.
6	Cn01g01864	.				.			.	.	.	.	.
6	Cn01g01865	.				.			.	Sp01g01952	.	Sp15g00368	.
6	Cn01g01866	.				Ao07g02566			.	.	.	.	.
6	Cn01g01867	.				Ao07g02568			.	Sp01g01954	.	Sp15g00366	.
6	Cn01g01868	El07g00031483				.			.	.	.	Sp15g00365	.
6	Cn01g01869	El07g00031486				.			Ao03g01861	Sp01g01955	.	.	.
6	Cn01g01870	.				.			.	.	.	.	.
6	Cn01g01871	.				.			.	.	.	.	.
6	Cn01g01872	El07g00031490				.			Ao03g01862	.	.	.	.
6	Cn01g01873	El07g00031491				Ao07g02573				.	.	.	.
6	Cn01g01874	.				.				.	.	.	.
6	Cn01g01875	El07g00031495				.				.	.	.	.
6	Cn01g01876	El07g00031497				Ao07g02577				.	.	.	.
6	Cn01g01877	El07g00031499				.				.	Sp06g00885	Sp15g00357	.
6	Cn01g01878	El07g00031504				.			Ao03g01402	.	.	Sp15g00354	.
6	Cn01g01879	El07g00031512				.			.	.	.	.	.
6	Cn01g01880	El07g00031514				Ao07g03400			Ao03g01401	.	.	.	.
6	Cn01g01881	El07g00031516				Ao07g03399			.	.	.	Sp15g00348	.
6	Cn01g01882	.				.			Ao03g01400	.	.	.	Sp04g00790
6	Cn01g01883	El07g00031526				.			Ao03g01399	.	.	.	.
6	Cn01g01884	.				.			.	.	.	.	.
6	Cn01g01885	.				.			Ao03g01395	.	.	.	.
6	Cn01g01886	.				Ao07g03372			.	Sp01g01959	Sp06g00879	Sp15g00346	.
6	Cn01g01887	.				.			.	.	.	.	.
6	Cn01g01888	.	Ac05g00840			Ao07g03370			.	.	.	.	.
6	Cn01g01889	.	.			.			.	.	.	.	.
6	Cn01g01890	.	.			.			.	.	.	.	.
6	Cn01g01891	El07g00031546	.			.			Ao03g01387	.	.	.	.
6	Cn01g01892	El07g00031551	.			Ao07g03369			Ao03g01386	Sp01g01962	.	.	.
6	Cn01g01893	El07g00031554	.	Ac10g00489		.			Ao03g01383	.	Sp06g00877	Sp15g00340	.
6	Cn01g01894	.	.	.		.			.	.	.	.	.
6	Cn01g01895	.	.	.		.			.	.	.	.	.
6	Cn01g01896	.	.	.		.			Ao03g01382	.	.	.	.
6	Cn01g01897	El07g00031556	.	.		.			Ao03g01381	.	.	.	Sp04g00782
6	Cn01g01898	El07g00031560	.	.		.			.	.	.	.	.
6	Cn01g01899	.	.	.		.			Ao03g01375	.	Sp06g00873	.	.
6	Cn01g01900	.	.	.		.			.	.	.	.	.
6	Cn01g01901	.	.	.		.			.	.	.	.	.
6	Cn01g01902	El07g00031568	.	.		Ao07g03364			Ao03g01373	.	.	Sp15g00332	.
6	Cn01g01903	El07g00031572	.	.		.			Ao03g01372	.	.	Sp15g00326	.
6	Cn01g01904	El07g00031573	.	.		.			Ao03g01371	.	.	Sp15g00325	.
6	Cn01g01905	El07g00031577	.	.		.			Ao03g01368	.	.	Sp15g00323	Sp04g00780
6	Cn01g01906	.	.	.		.			.	.	.	.	.
6	Cn01g01907	El07g00031583	.	.		Ao07g03363			Ao03g01366	Sp01g01967	.	.	.
6	Cn01g01908	.	.	.		Ao07g03362			.		.	.	.
6	Cn01g01909	El07g00031599	.	.		.			.		.	.	.
6	Cn01g01910	El07g00031601	.	.		Ao07g03360			Ao03g01361		.	.	.
6	Cn01g01911	.	Ac05g00841	.		Ao07g03359			.		.	.	.
6	Cn01g01912	El07g00031611	.	.		Ao07g03358			.		.	.	.
6	Cn01g01913	El07g00031617	.	.		.			Ao03g01355		Sp06g00863	.	.
6	Cn01g01914	El07g00031629	.	.		.			.			.	.
6	Cn01g01915	El07g00031638	.	.		.			.			.	.
6	Cn01g01916	El07g00031643	.	.		.			.			.	.
6	Cn01g01917	.	.	.		.			.			.	.
6	Cn01g01918	.	.	.		Ao07g03351			.			.	.
6	Cn01g01919	.	.	.		.			.			.	.
6	Cn01g01920	.	.	.		.			.			.	.
6	Cn01g01921	El07g00031655	.	.		Ao07g03350			Ao03g01352			Sp15g00314	.
6	Cn01g01922	.	.	.					.			.	Sp04g00777
6	Cn01g01923	El07g00031674	.	.					.			.	.
6	Cn01g01924	El07g00031678	.	.		Ao01g02795			.			.	.
6	Cn01g01925	El07g00031680	.	.		.			.			.	.
6	Cn01g01926	El07g00031681	.	.		.			.			Sp11g00144	.
6	Cn01g01927	El07g00031683	.	.		.			.			.	.
6	Cn01g01928	El07g00031690	.	.		.			.			Sp11g00135	.
6	Cn01g01929	El07g00031699	.	.		.			.			.	.
6	Cn01g01930	.	.	.		.			.			.	.
6	Cn01g01931	El07g00031701	.	.		.			.			.	.
6	Cn01g01932	El07g00031707	.	.		.			Ao03g01345			Sp15g00293	.
6	Cn01g01933	El07g00031718	.	.		Ao01g02747						Sp15g00291	.
6	Cn01g01934	.	.	.		.						.	.
6	Cn01g01935	.	.	.		.						.	.
6	Cn01g01936	.	.	.		Ao01g02718				Sp01g00015		Sp15g00284	.
	Cn01g01937	El07g00031761	.	Ac10g00522		Ao01g02820				.		.	.
	Cn01g01938	El07g00031762	.	.		Ao01g02821				.		.	.
	Cn01g01939	El07g00031763	.	.		Ao01g02913				.		.	.
	Cn01g01940	.	.	.		Ao01g02822				.		.	.
	Cn01g01941	El07g00031765	.	.		.				.		.	.
	Cn01g01942	.	.	.		Ao01g02907				.		.	.
	Cn01g01943	.	.	.		.				.		.	.
2	Cn01g01944	El07g00031774	.	Ac10g00537		Ao01g02679				.	Sp19g00506	.	.
2	Cn01g01945	El07g00031775	.	.		Ao01g02830				.	.	.	.
2	Cn01g01946	El07g00031789	.	.		.				.	.	Sp11g00133	.
2	Cn01g01947	.	.	.		.				.	.	.	.
2	Cn01g01948	.	.	.		.				.	.	.	.
2	Cn01g01949	.	.	.		Ao01g02833				.	.	.	.
2	Cn01g01950	El07g0005818	.	.		Ao01g02834				.	.	.	.
2	Cn01g01951	.	.	.		.				.	.	.	.
2	Cn01g01952	El07g0005821	Ac05g00891	.		.				.	.	.	.
2	Cn01g01953	El07g0005824	Ac05g00892	.		.				.	.	.	.
2	Cn01g01954	.	.	.		.				.	.	.	.
2	Cn01g01955	.	.	.		.				.	.	.	.
2	Cn01g01956	.	.	Ac10g00541		.				.	.	Sp11g00130	.
2	Cn01g01957	El07g0005836	.	.		Ao01g02837				.	.	.	Sp04g00751
2	Cn01g01958	.	.	.		.				.	.	.
2	Cn01g01959	.	.	.		.				.	.	.
2	Cn01g01960	El07g0005838	.	.		.				.	.	.
2	Cn01g01961	El07g0005839	.	.		Ao01g02839				.	.	.
2	Cn01g01962	.	.	Ac10g00550		Ao01g02840				.	.	Sp11g00124
2	Cn01g01963	.	.	Ac10g00552		.				.	.	Sp15g00236
2	Cn01g01964	El07g0005846	.	Ac10g00553		Ao01g02845		Ao06g00695		Sp01g00065	.	.
2	Cn01g01965	El07g0005854	Ac05g00934	.		.		Ao06g00694		.	.	.
2	Cn01g01966	El07g0005856	.	.		.		.		.	.	.
2	Cn01g01967	El07g0005858	Ac05g00939	.		.		Ao06g00692		.	.	Sp11g00115
2	Cn01g01968	.	Ac05g01011	Ac10g00641		.		.		.	.	.
2	Cn01g01969	El07g0005860	Ac05g01010	Ac10g00640		.		.		.	.	.
2	Cn01g01970	.	.	.		.		.		.	.	.
2	Cn01g01971	.	Ac05g01009	Ac10g00639		.		.		.	.	.
2	Cn01g01972	.	.	.		Ao01g02846		.		.	.	.
2	Cn01g01973	El07g0005869	.	.		.		.		.	.	.
2	Cn01g01974	El07g0005882	.	.		.		.		.	Sp19g00496	Sp11g00113
2	Cn01g01975	.	.	.		.		.		.	.	.
2	Cn01g01976	.	Ac05g00942	.		.		.		Sp01g00067	.	.
2	Cn01g01977	El07g0005888	.	.		.		.		.	Sp19g00494	.
2	Cn01g01978	El07g0005892	.	.		Ao01g02886		.		.	.	.
2	Cn01g01979	.	.	.		.		.		.	.	.
2	Cn01g01980	.	.	.		.		.		.	.	.
2	Cn01g01981	El07g0005899	.	Ac10g00570		Ao01g02661		.		.	.	.
2	Cn01g01982	.	.	.		.		.		.	.	Sp11g00110
2	Cn01g01983	El07g00058113	.	.		.		.		.	.	.
2	Cn01g01984	.	.	.		.		.		.	.	.
2	Cn01g01985	.	Ac05g00954	.		.		.		.	.	Sp11g00109
2	Cn01g01986	El07g00058128	.	.		.		.		.	Sp19g00482	Sp11g00107
2	Cn01g01987	El07g00058129	.	.		Ao01g02656		.		.	.	.
2	Cn01g01988	El07g00058130	.	.		Ao01g02655		.		.	.	Sp11g00103
2	Cn01g01989	El07g00058133	Ac05g00965	.		Ao01g02654		.		.	.	Sp11g00102
2	Cn01g01990	El07g00058134	.	.		.		.		.	.	.
2	Cn01g01991	.	.	.		.		.		.	.	.
2	Cn01g01992	El07g00058136	Ac05g00966	.		.		.		.	.	.
2	Cn01g01993	.	.	Ac10g00592		.		.		.	.	.
2	Cn01g01994	.	.	.		.		.		.	.	.
2	Cn01g01995	El07g00058145	Ac05g00967	.		.		.		.	.	.
2	Cn01g01996	.	.	Ac10g00594		.		.		.	.	.
2	Cn01g01997	.	.	.		.		.		.	.	.
2	Cn01g01998	.	.	.		.		.		.	.	.
[truncated: 27,899 more rows]
