# Supplementary material for: High-quality reference genome sequences of two coconut cultivars provide insights into evolution of monocot chromosomes and differentiation of fiber content and plant height
Source: Genome Biol. 2021 Nov 4;22:304. doi: 10.1186/s13059-021-02522-9 (PMC8567702; doi:10.1186/s13059-021-02522-9)
Supplement: Supplementary file 17 — Additional file 17: Table S15. The syntenic blocks detected between Cn. tall and Cn. dwarf by MUMmer. [file 13059_2021_2522_MOESM17_ESM.xlsx]

## Sheet: Table S15
Table S15: The syntenic blocks detected between Cn. tall and Cn. dwarf by MUMmer.
Cn. tall	Start_1	End_1	Length_1	Cn. dwarf	Start_2	End_2	Length_2
Chr01	681606	837888	156283	Chr01	416387	572804	156418
Chr01	1345963	1462772	116810	Chr01	1081262	1198150	116889
Chr01	1677284	1846612	169329	Chr01	1414141	1583870	169730
Chr01	2234883	2358545	123663	Chr01	1977586	2101336	123751
Chr01	2841065	2942687	101623	Chr01	2597540	2699240	101701
Chr01	4117911	4236663	118753	Chr01	3896913	4015830	118918
Chr01	4597798	4714408	116611	Chr01	4382210	4498782	116573
Chr01	4727232	4857909	130678	Chr01	4528062	4658778	130717
Chr01	5185361	5292119	106759	Chr01	4980860	5088108	107249
Chr01	5416668	5652225	235558	Chr01	5213550	5449047	235498
Chr01	6346038	6462022	115985	Chr01	6160027	6276275	116249
Chr01	6624653	6768602	143950	Chr01	6468691	6612593	143903
Chr01	6913760	7111307	197548	Chr01	6962522	7160404	197883
Chr01	7117445	7237495	120051	Chr01	7160552	7280945	120394
Chr01	8434586	8713571	278986	Chr01	8426186	8705176	278991
Chr01	9217303	9463379	246077	Chr01	9220619	9466931	246313
Chr01	9506983	9606200	99218	Chr01	9504256	9604333	100078
Chr01	9933121	10085412	152292	Chr01	9921539	10073805	152267
Chr01	10144918	10255650	110733	Chr01	10133137	10243917	110781
Chr01	10256432	10428896	172465	Chr01	10254277	10426582	172306
Chr01	10488902	10616674	127773	Chr01	10487440	10615436	127997
Chr01	10646322	10826011	179690	Chr01	10654777	10834707	179931
Chr01	10831808	11019232	187425	Chr01	10840827	11028459	187633
Chr01	11037103	11219805	182703	Chr01	11046379	11228976	182598
Chr01	11320189	11432049	111861	Chr01	11336896	11449079	112184
Chr01	11435149	11550397	115249	Chr01	11455210	11570962	115753
Chr01	12044124	12156110	111987	Chr01	12031844	12143927	112084
Chr01	12337376	12503513	166138	Chr01	12315013	12481384	166372
Chr01	13184807	13362737	177931	Chr01	13422746	13600812	178067
Chr01	13409760	13531110	121351	Chr01	13647933	13769443	121511
Chr01	13853947	13998734	144788	Chr01	14092474	14237131	144658
Chr01	14078334	14224456	146123	Chr01	14320268	14466403	146136
Chr01	14771045	15005659	234615	Chr01	15011756	15246521	234766
Chr01	15005740	15111362	105623	Chr01	15246683	15352301	105619
Chr01	15836964	16261970	425007	Chr01	16154015	16579285	425271
Chr01	16262118	16392834	130717	Chr01	16579417	16710896	131480
Chr01	16452897	16587644	134748	Chr01	16770655	16905489	134835
Chr01	17193815	17312448	118634	Chr01	17552025	17670712	118688
Chr01	17330703	17572197	241495	Chr01	17689156	17930856	241701
Chr01	17572344	17682737	110394	Chr01	17930963	18041441	110479
Chr01	17682917	17818529	135613	Chr01	18041444	18177187	135744
Chr01	17900097	18050232	150136	Chr01	18259223	18409597	150375
Chr01	18209071	18350174	141104	Chr01	18568999	18710261	141263
Chr01	18530243	18816026	285784	Chr01	18907997	19194546	286550
Chr01	19110847	19271095	160249	Chr01	19517958	19678355	160398
Chr01	19271158	19394210	123053	Chr01	19678435	19801792	123358
Chr01	19522779	19724022	201244	Chr01	19941046	20142406	201361
Chr01	19756907	19900094	143188	Chr01	20274756	20418074	143319
Chr01	20469856	20603639	133784	Chr01	20984109	21117868	133760
Chr01	21170508	21330543	160036	Chr01	21674005	21834524	160520
Chr01	21537130	21716915	179786	Chr01	22024894	22204676	179783
Chr01	21774077	21941391	167315	Chr01	22251760	22419145	167386
Chr01	22197638	22405537	207900	Chr01	22680291	22888465	208175
Chr01	22586941	22695656	108716	Chr01	23069760	23178475	108716
Chr01	22785746	22913442	127697	Chr01	23253528	23381428	127901
Chr01	22923097	23063169	140073	Chr01	23391700	23532143	140444
Chr01	23401485	23512205	110721	Chr01	23873406	23984271	110866
Chr01	24282040	24403241	121202	Chr01	24806226	24928088	121863
Chr01	24599107	24803323	204217	Chr01	25120753	25325178	204426
Chr01	24803625	24912400	108776	Chr01	25325770	25434959	109190
Chr01	25271563	25532583	261021	Chr01	25920101	26181605	261505
Chr01	25532579	25646881	114303	Chr01	26181352	26297006	115655
Chr01	26075560	26182901	107342	Chr01	26863309	26971562	108254
Chr01	26297147	26417777	120631	Chr01	27117392	27238521	121130
Chr01	27634136	27757336	123201	Chr01	28108181	27984544	-123636
Chr01	27938412	28048145	109734	Chr01	27791776	27681918	-109857
Chr01	28326759	28425335	98577	Chr01	29190526	29290761	100236
Chr01	28513304	28648943	135640	Chr01	29380247	29516121	135875
Chr01	28649102	28774595	125494	Chr01	29516352	29642147	125796
Chr01	29154106	29257971	103866	Chr01	30105843	30211143	105301
Chr01	31774588	31892371	117784	Chr01	33147272	33266290	119019
Chr01	32370156	32488112	117957	Chr01	33764738	33882312	117575
Chr01	33039648	33227610	187963	Chr01	34418827	34606913	188087
Chr01	33583093	33700130	117038	Chr01	34963769	35081418	117650
Chr01	33702798	33815251	112454	Chr01	35094231	35206977	112747
Chr01	34054460	34156266	101807	Chr01	35456510	35558364	101855
Chr01	34704439	34830616	126178	Chr01	36087171	36213794	126624
Chr01	34830617	34993481	162865	Chr01	36213947	36377007	163061
Chr01	35104931	35205740	100810	Chr01	36485965	36587282	101318
Chr01	35947443	36062683	115241	Chr01	37166473	37282097	115625
Chr01	36145143	36330460	185318	Chr01	37364421	37549844	185424
Chr01	36615354	36730792	115439	Chr01	37835230	37950735	115506
Chr01	37394109	37498647	104539	Chr01	38604199	38708753	104555
Chr01	37538223	37673831	135609	Chr01	38748584	38884250	135667
Chr01	37842964	37954162	111199	Chr01	39060125	39171402	111278
Chr01	38017031	38211174	194144	Chr01	39232462	39426805	194344
Chr01	38637142	38798591	161450	Chr01	39893371	40055221	161851
Chr01	39306107	39521021	214915	Chr01	40322276	40537343	215068
Chr01	39706477	39821396	114920	Chr01	40730329	40845536	115208
Chr01	40260665	40398176	137512	Chr01	41310776	41448230	137455
Chr01	40640458	40771109	130652	Chr01	41673479	41804397	130919
Chr01	41545401	41648565	103165	Chr01	42526445	42629125	102681
Chr01	41672433	41786745	114313	Chr01	42659503	42774041	114539
Chr01	42006838	42117025	110188	Chr01	43008920	43119106	110187
Chr01	42711478	42835335	123858	Chr01	43726964	43850975	124012
Chr01	42959950	43086633	126684	Chr01	43975315	44101974	126660
Chr01	43230593	43384069	153477	Chr01	44258405	44411887	153483
Chr01	43717150	43885157	168008	Chr01	44733634	44902309	168676
Chr01	44357551	44474336	116786	Chr01	45370913	45487715	116803
Chr01	44522120	44656696	134577	Chr01	45533820	45668149	134330
Chr01	44709056	44886312	177257	Chr01	45699807	45877079	177273
Chr01	45200270	45304856	104587	Chr01	46167669	46272396	104728
Chr01	45745051	45858801	113751	Chr01	46712503	46826299	113797
Chr01	47359170	47467249	108080	Chr01	48367327	48475470	108144
Chr01	47760102	47865990	105889	Chr01	48768340	48874294	105955
Chr01	47923064	48104190	181127	Chr01	48946488	49127843	181356
Chr01	48502372	48603656	101285	Chr01	49542732	49644300	101569
Chr01	49691153	49793188	102036	Chr01	50275851	50378140	102290
Chr01	50116135	50228322	112188	Chr01	50695113	50807653	112541
Chr01	50230234	50378733	148500	Chr01	50819796	50968282	148487
Chr01	50668913	50779941	111029	Chr01	51276354	51387432	111079
Chr01	51597017	51706867	109851	Chr01	52180011	52290070	110060
Chr01	52154789	52275559	120771	Chr01	52764948	52885561	120614
Chr01	52666416	52847321	180906	Chr01	53082915	53263663	180749
Chr01	53423688	53914403	490716	Chr01	53868383	54360017	491635
Chr01	53993297	54127006	133710	Chr01	54435708	54569484	133777
Chr01	54401246	54512064	110819	Chr01	55126848	55237613	110766
Chr01	54981018	55167040	186023	Chr01	55707656	55894352	186697
Chr01	55341741	55522208	180468	Chr01	56088004	56269412	181409
Chr01	55570088	55679227	109140	Chr01	56312978	56422341	109364
Chr01	56257642	56559781	302140	Chr01	56892079	57195200	303122
Chr01	56579228	56680011	100784	Chr01	57216819	57317655	100837
Chr01	57485014	57602329	117316	Chr01	57979937	58097320	117384
Chr01	57602439	57730993	128555	Chr01	58097323	58226294	128972
Chr01	59074090	59209202	135113	Chr01	59581792	59716861	135070
Chr01	60010087	60190669	180583	Chr01	60525818	60706455	180638
Chr01	60400254	60504881	104628	Chr01	60915500	61020187	104688
Chr01	60844530	60988783	144254	Chr01	61381833	61526313	144481
Chr01	61553452	61697443	143992	Chr01	62090245	62234495	144251
Chr01	61697444	61870073	172630	Chr01	62235364	62408216	172853
Chr01	61948425	62051893	103469	Chr01	62496589	62600335	103747
Chr01	62052057	62180400	128344	Chr01	62600548	62728989	128442
Chr01	62345620	62453920	108301	Chr01	62895373	63003676	108304
Chr01	62793240	62899200	105961	Chr01	63356005	63462123	106119
Chr01	62946263	63075992	129730	Chr01	63509777	63639708	129932
Chr01	63329505	63613296	283792	Chr01	63900919	64185064	284146
Chr01	63701486	63883024	181539	Chr01	64274577	64456371	181795
Chr01	64031361	64223426	192066	Chr01	64612775	64805371	192597
Chr01	64223427	64427521	204095	Chr01	64805194	65009718	204525
Chr01	64592484	64710084	117601	Chr01	65177609	65295533	117925
Chr01	64710066	64874354	164289	Chr01	65295560	65461302	165743
Chr01	64892596	65107199	214604	Chr01	65488682	65703464	214783
Chr01	65107270	65216528	109259	Chr01	65703603	65812957	109355
Chr01	65401689	65538065	136377	Chr01	66010656	66147436	136781
Chr01	65623005	65777947	154943	Chr01	66242940	66398367	155428
Chr01	65984236	66087904	103669	Chr01	66615075	66719144	104070
Chr01	66155115	66261124	106010	Chr01	66787671	66893793	106123
Chr01	66353649	66534493	180845	Chr01	66987437	67168449	181013
Chr01	66534494	66754778	220285	Chr01	67168547	67389409	220863
Chr01	66946132	67075212	129081	Chr01	67597293	67726924	129632
Chr01	67075213	67213232	138020	Chr01	67727017	67865288	138272
Chr01	67527663	67639725	112063	Chr01	68181514	68293448	111935
Chr01	68100068	68385104	285037	Chr01	68751331	69036763	285433
Chr01	68393773	68597309	203537	Chr01	69045574	69249739	204166
Chr01	68677457	68835680	158224	Chr01	69332097	69490654	158558
Chr01	68846741	69163881	317141	Chr01	69502241	69819754	317514
Chr01	69372668	69483884	111217	Chr01	70085108	70196434	111327
Chr01	69567085	69707626	140542	Chr01	70264737	70405638	140902
Chr01	70141891	70388344	246454	Chr01	70864063	71110943	246881
Chr01	70459111	70607466	148356	Chr01	71183337	71332225	148889
Chr01	72003009	72124186	121178	Chr01	72799646	72921038	121393
Chr01	72124297	72293496	169200	Chr01	72921221	73090783	169563
Chr01	72292846	72653550	360705	Chr01	73099272	73460690	361419
Chr01	73126867	73283081	156215	Chr01	73932485	74089135	156651
Chr01	73433715	73598545	164831	Chr01	74240614	74405783	165170
Chr01	73603748	73808872	205125	Chr01	74421512	74627065	205554
Chr01	74346788	74513550	166763	Chr01	75167463	75334467	167005
Chr01	74846073	74971745	125673	Chr01	75662933	75789323	126391
Chr01	75105521	75267208	161688	Chr01	75905405	76067343	161939
Chr01	75285962	75464695	178734	Chr01	76087500	76266647	179148
Chr01	75512891	75627348	114458	Chr01	76318490	76433426	114937
Chr01	75738105	75850149	112045	Chr01	76557070	76669184	112115
Chr01	75851658	75960277	108620	Chr01	76670093	76778724	108632
Chr01	76105299	76222862	117564	Chr01	76911735	77029550	117816
Chr01	76663081	76892088	229008	Chr01	77476657	77705899	229243
Chr01	77118078	77588233	470156	Chr01	77937868	78408900	471033
Chr01	77625674	77797102	171429	Chr01	78456951	78629047	172097
Chr01	78158987	78329469	170483	Chr01	79005148	79176419	171272
Chr01	78575896	78702409	126514	Chr01	79444426	79571517	127092
Chr01	78965739	79097321	131583	Chr01	79841638	79973526	131889
Chr01	79109522	79296066	186545	Chr01	79995160	80182201	187042
Chr01	79374681	79536584	161904	Chr01	80260840	80422576	161737
Chr01	79627819	79806012	178194	Chr01	80514613	80692904	178292
Chr01	80015831	80164940	149110	Chr01	80908159	81057596	149438
Chr01	80381341	80511883	130543	Chr01	81278105	81409082	130978
Chr01	80528869	80651488	122620	Chr01	81426820	81549722	122903
Chr01	80848810	81082102	233293	Chr01	81749700	81984254	234555
Chr01	81359116	81509040	149925	Chr01	82326834	82477119	150286
Chr01	81799727	81905143	105417	Chr01	82824418	82930385	105968
Chr01	82312999	82439076	126078	Chr01	83338398	83464576	126179
Chr01	82455343	82578084	122742	Chr01	83482332	83605821	123490
Chr01	82692984	82829065	136082	Chr01	83722622	83859356	136735
Chr01	82868902	82981081	112180	Chr01	83894184	84007423	113240
Chr01	83373685	83473629	99945	Chr01	84394907	84496079	101173
Chr01	83536216	83640234	104019	Chr01	84559247	84663345	104099
Chr01	83785019	83904781	119763	Chr01	84795744	84916054	120311
Chr01	83950346	84075832	125487	Chr01	84961972	85088279	126308
Chr01	84101214	84296932	195719	Chr01	85095213	85291601	196389
Chr01	84508435	84637269	128835	Chr01	85505671	85634393	128723
Chr01	84637267	84777731	140465	Chr01	85634433	85775113	140681
Chr01	84797072	84956636	159565	Chr01	85795550	85956153	160604
Chr01	84956678	85130761	174084	Chr01	85966298	86140748	174451
Chr01	85254554	85403213	148660	Chr01	86264841	86413800	148960
Chr01	85666642	85792517	125876	Chr01	86671860	86798383	126524
Chr01	85792513	86009306	216794	Chr01	86798485	87015348	216864
Chr01	86329018	86593640	264623	Chr01	87120478	87385253	264776
Chr01	86593386	86723871	130486	Chr01	87385249	87515739	130491
Chr01	87670803	87831189	160387	Chr01	88225347	88385837	160491
Chr01	88724775	88850677	125903	Chr01	89173484	89299657	126174
Chr01	88851411	88997149	145739	Chr01	89300493	89446725	146233
Chr01	88999251	89157688	158438	Chr01	89448977	89607536	158560
Chr01	89502228	89646569	144342	Chr01	89940399	90085570	145172
Chr01	89928224	90045446	117223	Chr01	90401038	90518422	117385
Chr01	90058236	90169880	111645	Chr01	90541622	90653682	112061
Chr01	90231800	90453927	222128	Chr01	90715730	90938252	222523
Chr01	90634319	90767054	132736	Chr01	91122478	91255612	133135
Chr01	90832794	90947543	114750	Chr01	91343320	91458164	114845
Chr01	91271271	91421401	150131	Chr01	91784388	91934821	150434
Chr01	91607596	91723594	115999	Chr01	92150360	92267088	116729
Chr01	91820847	92013661	192815	Chr01	92365853	92559002	193150
Chr01	92109654	92237537	127884	Chr01	92656197	92784525	128329
Chr01	92402137	92600949	198813	Chr01	92950322	93149665	199344
Chr01	93080704	93221679	140976	Chr01	93653792	93795023	141232
Chr01	93451141	93565779	114639	Chr01	93981543	94096130	114588
Chr01	93729834	93893012	163179	Chr01	94255428	94419122	163695
Chr01	93893307	94058173	164867	Chr01	94419621	94585193	165573
Chr01	94563298	94689899	126602	Chr01	95066405	95193543	127139
Chr01	94690056	94830410	140355	Chr01	95193543	95334241	140699
Chr01	95352995	95469783	116789	Chr01	95867926	95985044	117119
Chr01	95694838	95832726	137889	Chr01	96227998	96366707	138710
Chr01	95869049	95980108	111060	Chr01	96393454	96504613	111160
Chr01	95980183	96085320	105138	Chr01	96504629	96610045	105417
Chr01	96165629	96270550	104922	Chr01	96710573	96816159	105587
Chr01	96379962	96538642	158681	Chr01	96938625	97098245	159621
Chr01	96638335	96740345	102011	Chr01	97208546	97310885	102340
Chr01	96740689	96848846	108158	Chr01	97311261	97419515	108255
Chr01	97049202	97176500	127299	Chr01	97621156	97748960	127805
Chr01	97248927	97434882	185956	Chr01	97821283	98007474	186192
Chr01	97544406	97887780	343375	Chr01	98115002	98458755	343754
Chr01	98081537	98266609	185073	Chr01	98647253	98832856	185604
Chr01	98317950	98499043	181094	Chr01	98885331	99067148	181818
Chr01	98936686	99110026	173341	Chr01	99521477	99695809	174333
Chr01	99113628	99221693	108066	Chr01	99699763	99808461	108699
Chr01	99323982	99440591	116610	Chr01	99921082	100037828	116747
Chr01	99865370	99987475	122106	Chr01	100488617	100611091	122475
Chr01	100099510	100243626	144117	Chr01	100724200	100868841	144642
Chr01	100280646	100463344	182699	Chr01	100915824	101099349	183526
Chr01	100651323	100865455	214133	Chr01	101290957	101505849	214893
Chr01	100865279	100987410	122132	Chr01	101506116	101628652	122537
Chr01	100987408	101110030	122623	Chr01	101628907	101751842	122936
Chr01	101338914	101487092	148179	Chr01	101994942	102144255	149314
Chr01	101723506	101840836	117331	Chr01	102385738	102503940	118203
Chr01	101901450	102066047	164598	Chr01	102547906	102712963	165058
Chr01	102066423	102188760	122338	Chr01	102712995	102835765	122771
Chr01	102190949	102299369	108421	Chr01	102838231	102946644	108414
Chr01	102319329	102467657	148329	Chr01	102962445	103111276	148832
Chr01	102574392	102735892	161501	Chr01	103221075	103382813	161739
Chr01	102735891	103146924	411034	Chr01	103383641	103796638	412998
Chr01	103146961	103298719	151759	Chr01	103796977	103949168	152192
Chr01	103420466	103660528	240063	Chr01	104072096	104312501	240406
Chr01	103660796	103878743	217948	Chr01	104312811	104531275	218465
Chr01	103884143	104060214	176072	Chr01	104537608	104714642	177035
Chr01	104258206	104382081	123876	Chr01	104906157	105030201	124045
Chr01	104749592	104870843	121252	Chr01	105426129	105547553	121425
Chr01	104887698	105042000	154303	Chr01	105565028	105719967	154940
Chr01	105144642	105301440	156799	Chr01	105822904	105980059	157156
Chr01	105492045	105606517	114473	Chr01	106163567	106278480	114914
Chr01	105785581	105997821	212241	Chr01	106455559	106667717	212159
Chr01	106239399	106347510	108112	Chr01	106909571	107018534	108964
Chr01	106410917	106516476	105560	Chr01	107085139	107190900	105762
Chr01	106880663	107034210	153548	Chr01	107559954	107714625	154672
Chr01	107299798	107427366	127569	Chr01	108002057	108130441	128385
Chr01	107871182	108036085	164904	Chr01	108606678	108772124	165447
Chr01	108306172	108635007	328836	Chr01	109047223	109376832	329610
Chr01	108699220	108837343	138124	Chr01	109443224	109581852	138629
Chr01	108963248	109108394	145147	Chr01	109711686	109857520	145835
Chr01	109274055	109415367	141313	Chr01	110029075	110171205	142131
Chr01	109540870	109650881	110012	Chr01	110293907	110403970	110064
Chr01	109830105	109936567	106463	Chr01	110573546	110680554	107009
Chr01	110332095	110532675	200581	Chr01	111057102	111258961	201860
Chr01	110609154	110766426	157273	Chr01	111326237	111483904	157668
Chr01	110782909	110894709	111801	Chr01	111501333	111614128	112796
Chr01	111001085	111122019	120935	Chr01	111753612	111874602	120991
Chr01	111248249	111419849	171601	Chr01	112002382	112174216	171835
Chr01	111420859	111565936	145078	Chr01	112175673	112321026	145354
Chr01	111751935	111870852	118918	Chr01	112519231	112638696	119466
Chr01	112411083	112512613	101531	Chr01	113177256	113279550	102295
Chr01	112512613	112642182	129570	Chr01	113280339	113410179	129841
Chr01	112671934	112828427	156494	Chr01	113435881	113593251	157371
Chr01	112884516	113045533	161018	Chr01	113650498	113811959	161462
Chr01	113326401	113484678	158278	Chr01	114073202	114232080	158879
Chr01	113555934	113727732	171799	Chr01	114303871	114476750	172880
Chr01	113966338	114155999	189662	Chr01	114728189	114919054	190866
Chr01	114652545	114760790	108246	Chr01	115423827	115532762	108936
Chr01	114777629	114908929	131301	Chr01	115559765	115691449	131685
Chr01	115889224	116082492	193269	Chr01	116644731	116838599	193869
Chr01	116082499	116197616	115118	Chr01	116848561	116964001	115441
Chr01	116394487	116554484	159998	Chr01	117162810	117323054	160245
Chr01	116641025	116742838	101814	Chr01	117392381	117494253	101873
Chr01	116766730	116970048	203319	Chr01	117503195	117707775	204581
Chr01	117266582	117371879	105298	Chr01	118031633	118137463	105831
Chr01	117772330	117897266	124937	Chr01	118519680	118644621	124942
Chr01	118058558	118277560	219003	Chr01	118796196	119015442	219247
Chr01	118277563	118396561	118999	Chr01	119015533	119136209	120677
Chr01	119299475	119492526	193052	Chr01	120056467	120249860	193394
Chr01	120045858	120151346	105489	Chr01	120921770	121027659	105890
Chr01	120271500	120453382	181883	Chr01	121161508	121343972	182465
Chr01	120453383	120566649	113267	Chr01	121344066	121458185	114120
Chr01	120569919	120735895	165977	Chr01	121462375	121628614	166240
Chr01	120735898	121040453	304556	Chr01	121628854	121933605	304752
Chr01	121093876	121203516	109641	Chr01	121992995	122102995	110001
Chr01	121245887	121360236	114350	Chr01	122146869	122261762	114894
Chr01	121364357	121484384	120028	Chr01	122266309	122386922	120614
Chr01	121672866	121772827	99962	Chr01	122575806	122676397	100592
Chr01	121897529	122071035	173507	Chr01	122803238	122977157	173920
Chr01	122071033	122185860	114828	Chr01	122977192	123092204	115013
Chr01	122287603	122392796	105194	Chr01	123195319	123300594	105276
Chr01	123370808	123497226	126419	Chr01	124308309	124434962	126654
Chr01	123497306	123720434	223129	Chr01	124435233	124659346	224114
Chr01	123720430	123851352	130923	Chr01	124659562	124791057	131496
Chr01	124227909	124360671	132763	Chr01	125181155	125314143	132989
Chr01	124832000	124934961	102962	Chr01	125819849	125922890	103042
Chr01	124954347	125061891	107545	Chr01	125941443	126049831	108389
Chr01	125349848	125502993	153146	Chr01	126309621	126463301	153681
Chr01	125600324	125785717	185394	Chr01	126552497	126738613	186117
Chr01	125905793	126127408	221616	Chr01	126861777	127083684	221908
Chr01	126573944	126710906	136963	Chr01	127515034	127652549	137516
Chr01	126808561	127067539	258979	Chr01	127751048	128010770	259723
Chr01	127108063	127219254	111192	Chr01	128051971	128163660	111690
Chr01	127566225	127682223	115999	Chr01	128516935	128633173	116239
Chr01	127752333	127947956	195624	Chr01	128705014	128901114	196101
Chr01	127951362	128190446	239085	Chr01	128904688	129144558	239871
Chr01	128461637	128666086	204450	Chr01	129399765	129604989	205225
Chr01	128926514	129032821	106308	Chr01	129874059	129980867	106809
Chr01	129032847	129139898	107052	Chr01	129981103	130088321	107219
Chr01	129378925	129551189	172265	Chr01	130331264	130504665	173402
Chr01	129577327	129823655	246329	Chr01	130537424	130784713	247290
Chr01	129831445	129931696	100252	Chr01	130848324	130948810	100487
Chr01	130623033	130963870	340838	Chr01	131649281	131990981	341701
Chr01	130963882	131125732	161851	Chr01	131991433	132154004	162572
Chr01	131226205	131409330	183126	Chr01	132247525	132432102	184578
Chr01	131567856	131711600	143745	Chr01	132595621	132739772	144152
Chr01	131712870	131866980	154111	Chr01	132741473	132896020	154548
Chr01	131866981	132221550	354570	Chr01	132896902	133252610	355709
Chr01	132270365	132398697	128333	Chr01	133302700	133431474	128775
Chr01	132414555	132574605	160051	Chr01	133448211	133608648	160438
Chr01	132574702	132677557	102856	Chr01	133608648	133711786	103139
Chr01	132760674	133033258	272585	Chr01	133807270	134080026	272757
Chr01	133046211	133262405	216195	Chr01	134095341	134312054	216714
Chr01	133264809	133376705	111897	Chr01	134315167	134427460	112294
Chr01	133470328	133652490	182163	Chr01	134522321	134705196	182876
Chr01	133658826	133806976	148151	Chr01	134712304	134860921	148618
Chr01	134058879	134190381	131503	Chr01	135136570	135269072	132503
Chr01	134464107	134608154	144048	Chr01	135554630	135698770	144141
Chr01	134744152	134944030	199879	Chr01	135837492	136038126	200635
Chr01	135165832	135436299	270468	Chr01	136297684	136568728	271045
Chr01	135595455	135697932	102478	Chr01	136740857	136843249	102393
Chr01	135859936	135967036	107101	Chr01	137017773	137125002	107230
Chr01	135967190	136124356	157167	Chr01	137128504	137285978	157475
Chr01	136289094	136396560	107467	Chr01	137452217	137560324	108108
Chr01	136462469	136568198	105730	Chr01	137616552	137722574	106023
Chr01	136964631	137093667	129037	Chr01	138109191	138238346	129156
Chr01	137128175	137245842	117668	Chr01	138273450	138391176	117727
Chr01	137245843	137374974	129132	Chr01	138391446	138521167	129722
Chr01	137481162	137668988	187827	Chr01	138634681	138823565	188885
Chr01	138425771	138646531	220761	Chr01	139586335	139807965	221631
Chr01	138944267	139063432	119166	Chr01	140127781	140247148	119368
Chr01	139393524	139506071	112548	Chr01	140568292	140681187	112896
Chr01	139926453	140218802	292350	Chr01	141113771	141406834	293064
Chr01	140411376	140584296	172921	Chr01	141596326	141769549	173224
Chr01	140964155	141070293	106139	Chr01	142169810	142276430	106621
Chr01	141710114	141846849	136736	Chr01	142927349	143064481	137133
Chr01	141947490	142050563	103074	Chr01	143176162	143279561	103400
Chr01	142848677	143049182	200506	Chr01	144116454	144317454	201001
Chr01	143181338	143286724	105387	Chr01	144385411	144491417	106007
Chr01	143343612	143494325	150714	Chr01	144564466	144715466	151001
Chr01	143732006	143834322	102317	Chr01	144821761	144924121	102361
Chr01	143865320	144010352	145033	Chr01	144935752	145080950	145199
Chr01	144010490	144133049	122560	Chr01	145081856	145204531	122676
Chr01	144285088	144452911	167824	Chr01	145390723	145558296	167574
Chr01	144803096	145215995	412900	Chr01	145954980	146368420	413441
Chr01	145239534	145339609	100076	Chr01	146394948	146495499	100552
Chr01	145862423	146018387	155965	Chr01	147016059	147172476	156418
Chr01	146185901	146285679	99779	Chr01	147364523	147464896	100374
Chr01	146447016	146781814	334799	Chr01	147630404	147966589	336186
Chr01	146839550	146957800	118251	Chr01	148035854	148154493	118640
Chr01	146958304	147065869	107566	Chr01	148154963	148262944	107982
Chr01	147210026	147380357	170332	Chr01	148408273	148579190	170918
Chr01	147547547	147658515	110969	Chr01	148749194	148861181	111988
Chr01	148073306	148238728	165423	Chr01	149258476	149424384	165909
Chr01	148338174	148536952	198779	Chr01	149525995	149725286	199292
Chr01	148536950	148737621	200672	Chr01	149725582	149926760	201179
Chr01	148737627	148920332	182706	Chr01	149926892	150109768	182877
Chr01	149390501	149526510	136010	Chr01	150576500	150712514	136015
Chr01	149708794	149936204	227411	Chr01	150895464	151123424	227961
Chr01	150069202	150258778	189577	Chr01	151267286	151457228	189943
Chr01	150258679	150393036	134358	Chr01	151457222	151592163	134942
Chr01	150471213	150575506	104294	Chr01	151669754	151774111	104358
Chr01	150704249	150851947	147699	Chr01	151905708	152053403	147696
Chr01	151209651	151348789	139139	Chr01	152419901	152559059	139159
Chr01	151490547	151603891	113345	Chr01	152740852	152854056	113205
Chr01	151805482	151922628	117147	Chr01	153061956	153179146	117191
Chr01	151958460	152091688	133229	Chr01	153224768	153358654	133887
Chr01	152130704	152258787	128084	Chr01	153392950	153521247	128298
Chr01	152538978	152749075	210098	Chr01	153756229	153966960	210732
Chr01	152866316	152983049	116734	Chr01	154079680	154196181	116502
Chr01	153142395	153352408	210014	Chr01	154369039	154578437	209399
Chr01	153501478	153612698	111221	Chr01	154728144	154839784	111641
Chr01	153735461	153922128	186668	Chr01	154968436	155155962	187527
Chr01	154115907	154233724	117818	Chr01	155342555	155460573	118019
Chr01	154496063	154611628	115566	Chr01	155722292	155838156	115865
Chr01	154626610	154753221	126612	Chr01	155854455	155981284	126830
Chr01	154796334	154911717	115384	Chr01	156016603	156132349	115747
Chr01	155055259	155224116	168858	Chr01	156294050	156463134	169085
Chr01	155277361	155397548	120188	Chr01	156505659	156626198	120540
Chr01	155760553	155893993	133441	Chr01	157030186	157164036	133851
Chr01	156401173	156775762	374590	Chr01	157699330	158075132	375803
Chr01	156775784	156919458	143675	Chr01	158075092	158219251	144160
Chr01	156919763	157119314	199552	Chr01	158219568	158419480	199913
Chr01	157359811	157462200	102390	Chr01	158663232	158765969	102738
Chr01	157494121	157655475	161355	Chr01	158790386	158952809	162424
Chr01	158276236	158380521	104286	Chr01	159568341	159672955	104615
Chr01	158536401	158676731	140331	Chr01	159807683	159948140	140458
Chr01	158965803	159288298	322496	Chr01	160246239	160569138	322900
Chr01	159467992	159599003	131012	Chr01	160749357	160880147	130791
Chr01	160200414	160309552	109139	Chr01	161501930	161611136	109207
Chr01	160813295	160956727	143433	Chr01	162046229	162189894	143666
Chr01	161899770	162003994	104225	Chr01	163122157	163226604	104448
Chr01	162040421	162204654	164234	Chr01	163264403	163429183	164781
Chr01	162214769	162343312	128544	Chr01	163429249	163557998	128750
Chr01	162343414	162655983	312570	Chr01	163568252	163882116	313865
Chr01	162948951	163061179	112229	Chr01	166783081	166895448	112368
Chr01	163331157	163435846	104690	Chr01	167174235	167279058	104824
Chr01	163541798	163643943	102146	Chr01	167377932	167480507	102576
Chr01	165478471	165761845	283375	Chr01	168826333	169109779	283447
Chr01	165987698	166147091	159394	Chr01	169317108	169476679	159572
Chr01	167381186	167512302	131117	Chr01	171741292	171609902	-131389
Chr01	168027362	168210289	182928	Chr01	171110649	170927501	-183147
Chr01	168361436	168491520	130085	Chr01	170787792	170657618	-130173
Chr01	168607029	168722760	115732	Chr01	170531290	170415411	-115878
Chr01	168938300	169045415	107116	Chr01	172246884	172354226	107343
Chr01	169084394	169206837	122444	Chr01	172389864	172512710	122847
Chr01	169420227	169618883	198657	Chr01	172707488	172906780	199293
Chr01	169727270	169856943	129674	Chr01	173013701	173143774	130074
Chr01	169895949	170033142	137194	Chr01	173173254	173310788	137535
Chr01	170066977	170199703	132727	Chr01	173345041	173478029	132989
Chr01	170242769	170342853	100085	Chr01	173523048	173623218	100171
Chr01	170425341	170632710	207370	Chr01	173708447	173915979	207533
Chr01	170667026	170813661	146636	Chr01	173977920	174124425	146506
Chr01	171083547	171272268	188722	Chr01	174388185	174576960	188776
Chr01	171319686	171427992	108307	Chr01	174634828	174743293	108466
Chr01	171448234	171580880	132647	Chr01	174772793	174905548	132756
Chr01	171597789	171732278	134490	Chr01	174917745	175052656	134912
Chr01	171794673	171910859	116187	Chr01	175112853	175230250	117398
Chr01	172260147	172397615	137469	Chr01	175582624	175720622	137999
Chr01	172621565	172801701	180137	Chr01	175959241	176139754	180514
Chr01	172851608	172989094	137487	Chr01	176178956	176317107	138152
Chr01	173872182	174035737	163556	Chr01	177206392	177370678	164287
Chr01	174351907	174530130	178224	Chr01	177708174	177886291	178118
Chr01	174530131	174635946	105816	Chr01	177886492	177992448	105957
Chr01	174663135	174765322	102188	Chr01	178019799	178121913	102115
Chr01	174838723	174963857	125135	Chr01	178195719	178320606	124888
Chr01	174969111	175091748	122638	Chr01	178323290	178446156	122867
Chr01	175092159	175251672	159514	Chr01	178446156	178605540	159385
Chr01	175251627	175365197	113571	Chr01	178605540	178719068	113529
Chr01	175441437	175703294	261858	Chr01	178795729	179057680	261952
Chr01	175754413	176068359	313947	Chr01	179110612	179425014	314403
Chr01	176090622	176216431	125810	Chr01	179448441	179574509	126069
Chr01	176227857	176389943	162087	Chr01	179586095	179748332	162238
Chr01	177024678	177150552	125875	Chr01	180357025	180483284	126260
Chr01	177506563	177627845	121283	Chr01	180971000	181092354	121355
Chr01	177814646	178004121	189476	Chr01	181279241	181469205	189965
Chr01	178043295	178201755	158461	Chr01	181508702	181667393	158692
Chr01	178956920	179113969	157050	Chr01	182381892	182539283	157392
Chr01	179320604	179425158	104555	Chr01	182748892	182853413	104522
Chr01	179630240	179757701	127462	Chr01	183173815	183301679	127865
Chr01	179836706	179970134	133429	Chr01	183395416	183529167	133752
Chr01	180174314	180278359	104046	Chr01	183735709	183839782	104074
Chr01	180358544	180488177	129634	Chr01	183918979	184048775	129797
Chr01	180493882	180600173	106292	Chr01	184048771	184155168	106398
Chr01	181253221	181391114	137894	Chr01	184793867	184932031	138165
Chr01	181758741	181881363	122623	Chr01	185294735	185417244	122510
Chr01	181923372	182065226	141855	Chr01	185459215	185601219	142005
Chr01	182098395	182219872	121478	Chr01	185634797	185756441	121645
Chr01	182310236	182600354	290119	Chr01	185849773	186139806	290034
Chr01	182691873	183017674	325802	Chr01	186240257	186566436	326180
Chr01	183032213	183290761	258549	Chr01	186580995	186839937	258943
Chr01	183300822	183438835	138014	Chr01	186850189	186988493	138305
Chr01	184314133	184422604	108472	Chr01	187848489	187957117	108629
Chr01	184838747	185010641	171895	Chr01	188378097	188550317	172221
Chr01	185134672	185244222	109551	Chr01	188679799	188789460	109662
Chr01	185253286	185421895	168610	Chr01	188807326	188976408	169083
Chr01	185503226	185624385	121160	Chr01	189054027	189175199	121173
Chr01	186090799	186237389	146591	Chr01	189624423	189770965	146543
Chr01	186805432	186929994	124563	Chr01	190333272	190458090	124819
Chr01	186988948	187108737	119790	Chr01	190516172	190635983	119812
Chr01	188172080	188341212	169133	Chr01	191720847	191890328	169482
Chr01	188776435	189003033	226599	Chr01	192334547	192561205	226659
Chr01	189030108	189194772	164665	Chr01	192587459	192752630	165172
Chr01	189201604	189391068	189465	Chr01	192761693	192951879	190187
Chr01	189392497	189652282	259786	Chr01	192953731	193214020	260290
Chr01	190207081	190350051	142971	Chr01	193752828	193895730	142903
Chr01	190562835	190689043	126209	Chr01	194110565	194236877	126313
Chr01	190756909	190906634	149726	Chr01	194304912	194454798	149887
Chr01	191189970	191406338	216369	Chr01	194729923	194946314	216392
Chr01	192928066	193052095	124030	Chr01	196392960	196517442	124483
Chr01	193737296	193850059	112764	Chr01	197204103	197316957	112855
Chr01	194221510	194455297	233788	Chr01	197689303	197923078	233776
Chr01	194528175	194666645	138471	Chr01	197996865	198135232	138368
Chr01	195109890	195299409	189520	Chr01	198567240	198757149	189910
Chr01	196085281	196218659	133379	Chr01	199525301	199658392	133092
Chr01	196778621	197011440	232820	Chr01	200202608	200435206	232599
Chr01	197389402	197549914	160513	Chr01	200811671	200972069	160399
Chr01	198168019	198295865	127847	Chr01	201574565	201702516	127952
Chr01	198845810	198994107	148298	Chr01	202246901	202395258	148358
Chr01	199008273	199134873	126601	Chr01	202412743	202539633	126891
Chr01	199365643	199487898	122256	Chr01	202782660	202904996	122337
Chr01	199731094	199833397	102304	Chr01	203139930	203242132	102203
Chr01	199953135	200074136	121002	Chr01	203353355	203474401	121047
Chr01	201039638	201143299	103662	Chr01	204759382	204863411	104030
Chr01	202772643	202873359	100717	Chr01	206115365	206215971	100607
Chr01	202873719	203032115	158397	Chr01	206216425	206374698	158274
Chr01	203230833	203361253	130421	Chr01	206572918	206703444	130527
Chr01	203604454	203740444	135991	Chr01	206949757	207085676	135920
Chr01	203758384	204101683	343300	Chr01	207104526	207448681	344156
Chr01	204200246	204348239	147994	Chr01	207547840	207695589	147750
Chr01	204964512	205128240	163729	Chr01	208334240	208498297	164058
Chr01	205715799	205823722	107924	Chr01	209086338	209194712	108375
Chr01	206580820	206701975	121156	Chr01	209969317	210090552	121236
Chr01	207078315	207224060	145746	Chr01	210475350	210621245	145896
Chr01	207777546	207882949	105404	Chr01	211175977	211281734	105758
Chr01	208023480	208215277	191798	Chr01	211426847	211619316	192470
Chr01	208216514	208347964	131451	Chr01	211620586	211752341	131756
Chr01	208355753	208473966	118214	Chr01	211755519	211873698	118180
Chr01	208509339	208616222	106884	Chr01	211910401	212017258	106858
Chr01	208706514	208808471	101958	Chr01	212108506	212210199	101694
Chr01	208908678	209044878	136201	Chr01	212307511	212443649	136139
Chr01	209075183	209242881	167699	Chr01	212479474	212647451	167978
Chr01	209511127	209650680	139554	Chr01	212908009	213048415	140407
Chr01	209715432	209898108	182677	Chr01	213132086	213315296	183211
Chr01	211282767	211418147	135381	Chr01	214727418	214862721	135304
Chr01	211623166	211835532	212367	Chr01	215059161	215271952	212792
Chr01	212353907	212496281	142375	Chr01	215789158	215931950	142793
Chr01	212502002	212620189	118188	Chr01	215934071	216052334	118264
Chr01	212997956	213172716	174761	Chr01	216434383	216609533	175151
Chr01	213189373	213297190	107818	Chr01	216628138	216736160	108023
Chr02	6	201692	201687	Chr02	506862	304539	-202322
Chr02	352561	470871	118311	Chr02	750965	869530	118566
Chr02	470995	654227	183233	Chr02	869609	1053352	183744
Chr02	754615	973663	219049	Chr02	1155521	1374770	219250
Chr02	991046	1180664	189619	Chr02	1393653	1584120	190468
Chr02	1193658	1460194	266537	Chr02	1598310	1865317	267008
Chr02	1690968	1839099	148132	Chr02	2050913	2199252	148340
Chr02	2192998	2302267	109270	Chr02	2555852	2665486	109635
Chr02	2385509	2498449	112941	Chr02	2738793	2851675	112883
Chr02	2675279	2799820	124542	Chr02	3039506	3164206	124701
Chr02	2904451	3161774	257324	Chr02	3282564	3540254	257691
Chr02	3689700	3795610	105911	Chr02	3998624	4104604	105981
Chr02	4421798	4529318	107521	Chr02	4671104	4778768	107665
Chr02	4557821	4683715	125895	Chr02	4808051	4933961	125911
Chr02	4757887	4857868	99982	Chr02	5008748	5108839	100092
Chr02	5360419	5514394	153976	Chr02	5620358	5774560	154203
Chr02	6277612	6441666	164055	Chr02	6593045	6757195	164151
Chr02	7151090	7251561	100472	Chr02	7430072	7530555	100484
Chr02	7555233	7676786	121554	Chr02	7827349	7948954	121606
Chr02	7758327	7880912	122586	Chr02	8004551	8127336	122786
Chr02	8082107	8206592	124486	Chr02	8336982	8461920	124939
Chr02	8280550	8461395	180846	Chr02	8537506	8718555	181050
Chr02	9128955	9267182	138228	Chr02	9422489	9560836	138348
Chr02	9387819	9498448	110630	Chr02	9700749	9811923	111175
Chr02	11089498	11198413	108916	Chr02	11425950	11535158	109209
Chr02	11482143	11636546	154404	Chr02	11846772	12001671	154900
Chr02	12037519	12146091	108573	Chr02	12402523	12510944	108422
Chr02	12419894	12583122	163229	Chr02	12782416	12945654	163239
Chr02	12771884	12876679	104796	Chr02	13117870	13222577	104708
Chr02	12887629	12988596	100968	Chr02	13233618	13334476	100859
Chr02	13121537	13245205	123669	Chr02	13466591	13590349	123759
Chr02	13245204	13360158	114955	Chr02	13590439	13705836	115398
Chr02	13369455	13509993	140539	Chr02	13715357	13856139	140783
Chr02	13724574	13900290	175717	Chr02	14047958	14223960	176003
Chr02	14231265	14335617	104353	Chr02	14560097	14664542	104446
Chr02	14385831	14485739	99909	Chr02	14714930	14814934	100005
Chr02	14475818	14649783	173966	Chr02	14820832	14994982	174151
Chr02	14673558	14816694	143137	Chr02	15019168	15162886	143719
Chr02	15586049	15720586	134538	Chr02	16137932	16273120	135189
Chr02	15730247	15847829	117583	Chr02	16282964	16400955	117992
Chr02	16175662	16287276	111615	Chr02	16732332	16843970	111639
Chr02	16493378	16602950	109573	Chr02	17051473	17161103	109631
Chr02	16636409	16894980	258572	Chr02	17196131	17455481	259351
Chr02	16920606	17213582	292977	Chr02	17481836	17775040	293205
Chr02	17478077	17598874	120798	Chr02	18042091	18163091	121001
Chr02	17803607	17961561	157955	Chr02	508579	666834	158256
Chr02	18427308	18541523	114216	Chr02	18666890	18781090	114201
Chr02	19971944	20137033	165090	Chr02	20200375	20366345	165971
Chr02	20593086	20756181	163096	Chr02	20592468	20757199	164732
Chr02	20862069	20963830	101762	Chr02	20859487	20961601	102115
Chr02	22383857	22486448	102592	Chr02	22235081	22339947	104867
Chr02	26952161	27074177	122017	Chr02	26995263	27117312	122050
Chr02	28097542	28515246	417705	Chr02	28011703	28430881	419179
Chr02	28793095	29006391	213297	Chr02	28710674	28924101	213428
Chr02	29163773	29317706	153934	Chr02	29094886	29248990	154105
Chr02	29575125	29722896	147772	Chr02	29497637	29645880	148244
Chr02	29759831	29864196	104366	Chr02	29683386	29788330	104945
Chr02	30168829	30278743	109915	Chr02	29948006	30058059	110054
Chr02	30321942	30433820	111879	Chr02	30101728	30213784	112057
Chr02	30528371	30651831	123461	Chr02	30304791	30428748	123958
Chr02	30698513	30845633	147121	Chr02	30477281	30625253	147973
Chr02	31110750	31307624	196875	Chr02	30898204	31095491	197288
Chr02	31774418	31875821	101404	Chr02	31546241	31647228	100988
Chr02	32032233	32160318	128086	Chr02	31804059	31932563	128505
Chr02	32478814	32630111	151298	Chr02	32290616	32442782	152167
Chr02	32701184	32850493	149310	Chr02	32513377	32662782	149406
Chr02	33012450	33156657	144208	Chr02	32838306	32982590	144285
Chr02	33166571	33308562	141992	Chr02	32994383	33136651	142269
Chr02	33325600	33486633	161034	Chr02	33153681	33315134	161454
Chr02	33884539	34049722	165184	Chr02	33730347	33895814	165468
Chr02	34053848	34239485	185638	Chr02	33897016	34082891	185876
Chr02	34336335	34567847	231513	Chr02	34179560	34411288	231729
Chr02	34734751	34843455	108705	Chr02	34577836	34686705	108870
Chr02	35293743	35520210	226468	Chr02	35171045	35398044	227000
Chr02	35928703	36253015	324313	Chr02	35815226	36140700	325475
Chr02	36293860	36407128	113269	Chr02	36184382	36298205	113824
Chr02	36407640	36522529	114890	Chr02	36299449	36414942	115494
Chr02	36745904	36947623	201720	Chr02	36579516	36781382	201867
Chr02	38001728	38107098	105371	Chr02	37808548	37914751	106204
Chr02	38138570	38300810	162241	Chr02	37919363	38082084	162722
Chr02	38371497	38495226	123730	Chr02	38154089	38278350	124262
Chr02	38636573	38831218	194646	Chr02	38425008	38619951	194944
Chr02	41626501	41736538	110038	Chr02	41239015	41349291	110277
Chr02	41744160	41856935	112776	Chr02	41349283	41462438	113156
Chr02	42078402	42265429	187028	Chr02	41699478	41886700	187223
Chr02	42700278	42953533	253256	Chr02	42308448	42561817	253370
Chr02	43424336	43639754	215419	Chr02	43029055	43245256	216202
Chr02	44108533	44215174	106642	Chr02	43717607	43824290	106684
Chr02	44352692	44470767	118076	Chr02	43963298	44082022	118725
Chr02	44539145	44649792	110648	Chr02	44141524	44252619	111096
Chr02	45128388	45235696	107309	Chr02	44736644	44844002	107359
Chr02	45410405	45622693	212289	Chr02	45010388	45223411	213024
Chr02	45622693	45807057	184365	Chr02	45223613	45408373	184761
Chr02	46018427	46206259	187833	Chr02	45619025	45807067	188043
Chr02	46206274	46394550	188277	Chr02	45807133	45995525	188393
Chr02	46601873	46798850	196978	Chr02	46204085	46401204	197120
Chr02	46962398	47206148	243751	Chr02	46560098	46804350	244253
Chr02	47761353	47923387	162035	Chr02	47268264	47430267	162004
Chr02	48215819	48491784	275966	Chr02	47697650	47973919	276270
Chr02	48724306	48938277	213972	Chr02	48223731	48438736	215006
Chr02	48938299	49222186	283888	Chr02	48438870	48722751	283882
Chr02	49317782	49483613	165832	Chr02	48818298	48984391	166094
Chr02	49921553	50027562	106010	Chr02	49438238	49544566	106329
Chr02	50027522	50250494	222973	Chr02	49544562	49767933	223372
Chr02	50355839	50495124	139286	Chr02	49849794	49989385	139592
Chr02	50696041	50807738	111698	Chr02	50193144	50305233	112090
Chr02	50819937	50926797	106861	Chr02	50317868	50424895	107028
Chr02	51587970	51687423	99454	Chr02	51115639	51216011	100373
Chr02	53377599	53517351	139753	Chr02	53006103	53145995	139893
Chr02	53857497	54007851	150355	Chr02	53491595	53641547	149953
Chr02	54101777	54226882	125106	Chr02	53708303	53834023	125721
Chr02	54591159	54741236	150078	Chr02	56471142	56320684	-150457
Chr02	54741232	54920415	179184	Chr02	56303165	56123772	-179392
Chr02	54923656	55206069	282414	Chr02	56123636	55840712	-282923
Chr02	55541080	55687488	146409	Chr02	55492899	55346062	-146836
Chr02	56037828	56208221	170394	Chr02	55220304	55049173	-171130
Chr02	56485805	56617070	131266	Chr02	54769635	54637626	-132008
Chr02	56655117	56812800	157684	Chr02	54599603	54441101	-158501
Chr02	58326776	58440718	113943	Chr02	58272581	58158283	-114297
Chr02	61707537	61856284	148748	Chr02	61286555	61435702	149148
Chr02	63738288	63839064	100777	Chr02	63300754	63401559	100806
Chr02	64488122	64601357	113236	Chr02	64023376	64136717	113342
Chr02	65165658	65345238	179581	Chr02	64609948	64790699	180752
Chr02	65567349	65692535	125187	Chr02	65035524	65161279	125756
Chr02	66442686	66626574	183889	Chr02	65970095	66154416	184322
Chr02	68201277	68317456	116180	Chr02	74416826	74300085	-116740
Chr02	68317450	68433882	116433	Chr02	74299198	74182433	-116764
Chr02	68433271	68567285	134015	Chr02	74182432	74048218	-134213
Chr02	69434467	69536309	101843	Chr02	73638777	73741129	102353
Chr02	70074634	70174776	100143	Chr02	67661649	67762178	100530
Chr02	70250881	70431642	180762	Chr02	67843963	68025478	181516
Chr02	70655005	70774281	119277	Chr02	68241662	68361057	119396
Chr02	70820600	70937197	116598	Chr02	68416640	68533534	116895
Chr02	72012520	72146632	134113	Chr02	69611891	69747247	135357
Chr02	72825977	72931312	105336	Chr02	70255741	70361269	105529
Chr02	73111482	73269988	158507	Chr02	70554642	70714176	159535
Chr02	73386647	73495176	108530	Chr02	71347717	71456744	109028
Chr02	74791682	74914683	123002	Chr02	74889936	75013194	123259
Chr02	74960637	75102635	141999	Chr02	75057324	75199567	142244
Chr02	75126639	75241724	115086	Chr02	75215166	75330395	115230
Chr02	75443399	75593501	150103	Chr02	75543237	75693422	150186
Chr02	75779850	75890873	111024	Chr02	75805091	75916867	111777
Chr02	75901735	76099630	197896	Chr02	75928319	76126915	198597
Chr02	76099790	76271749	171960	Chr02	76127037	76299487	172451
Chr02	76272128	76412791	140664	Chr02	76301774	76442941	141168
Chr02	77378334	77490613	112280	Chr02	77418479	77530747	112269
Chr02	77783580	77892359	108780	Chr02	77864442	77973334	108893
Chr02	77892424	77999559	107136	Chr02	77985483	78092668	107186
Chr02	78201961	78374432	172472	Chr02	78308871	78481972	173102
Chr02	78900668	79082652	181985	Chr02	79001701	79183983	182283
Chr02	79464106	79579749	115644	Chr02	79749310	79633418	-115891
Chr02	80613715	80800260	186546	Chr02	80718746	80906005	187260
Chr02	81076455	81188291	111837	Chr02	81219135	81331324	112190
Chr02	81385963	81538101	152139	Chr02	81550237	81702999	152763
Chr02	81833517	81957556	124040	Chr02	81995894	82120881	124988
Chr02	82826915	82999299	172385	Chr02	83135423	83308518	173096
Chr02	83659914	83828360	168447	Chr02	83954613	84123267	168655
Chr02	84505201	84609014	103814	Chr02	84854306	84958237	103932
Chr02	84781425	84888788	107364	Chr02	85112971	85220729	107759
Chr02	85053337	85165945	112609	Chr02	85365677	85478565	112889
Chr02	85433307	85575519	142213	Chr02	85750453	85893239	142787
Chr02	85993487	86104520	111034	Chr02	86393830	86505130	111301
Chr02	90523432	90631829	108398	Chr02	95711580	95602743	-108836
Chr02	92640504	92742836	102333	Chr02	89536367	89639384	103018
Chr02	94279666	94429468	149803	Chr02	90720476	90871464	150989
Chr02	94772531	94874498	101968	Chr02	91288434	91390865	102432
Chr02	97205730	97322452	116723	Chr02	97531345	97648369	117025
Chr02	98483956	98631010	147055	Chr02	99233668	99380955	147288
Chr02	99114001	99272411	158411	Chr02	99703420	99863026	159607
Chr02	99768074	100139516	371443	Chr02	100356137	100728585	372449
Chr02	100139541	100406581	267041	Chr02	100729840	100997217	267378
Chr02	100406582	100529467	122886	Chr02	100997440	101120384	122945
Chr02	100528726	100630724	101999	Chr02	101119930	101221961	102032
Chr02	100653146	100816538	163393	Chr02	101245379	101409028	163650
Chr02	108287828	108429545	141718	Chr02	108553940	108695750	141811
Chr02	108790712	108907434	116723	Chr02	109067786	109184643	116858
Chr02	109000528	109296791	296264	Chr02	109277756	109574585	296830
Chr02	109780972	110009630	228659	Chr02	110040740	110270153	229414
Chr02	110233883	110376281	142399	Chr02	110522392	110665232	142841
Chr02	110558839	110715051	156213	Chr02	110786201	110942880	156680
Chr02	110765869	110911644	145776	Chr02	110994335	111140877	146543
Chr02	111148439	111262376	113938	Chr02	111369399	111483686	114288
Chr02	112565679	112710664	144986	Chr02	112719364	112864398	145035
Chr02	112849522	112973096	123575	Chr02	113019005	113143459	124455
Chr02	112977611	113184713	207103	Chr02	113147162	113354748	207587
Chr02	113235365	113375347	139983	Chr02	113416657	113556881	140225
Chr02	113375507	113503964	128458	Chr02	113557105	113685768	128664
Chr02	114014390	114132116	117727	Chr02	114212980	114331045	118066
Chr02	114501422	114632766	131345	Chr02	114693469	114825027	131559
Chr02	116785029	116940209	155181	Chr02	116995125	117150606	155482
Chr02	117239053	117340680	101628	Chr02	117449839	117552580	102742
Chr02	118749841	118849230	99390	Chr02	118970651	119070717	100067
Chr02	119289958	119457365	167408	Chr02	119532459	119700825	168367
Chr02	120479495	120588313	108819	Chr02	120676508	120785745	109238
Chr02	121200859	121318178	117320	Chr02	121437777	121555467	117691
Chr02	122082118	122184421	102304	Chr02	122281675	122384319	102645
Chr02	124387582	124512951	125370	Chr02	126180358	126305697	125340
Chr02	124540089	124792923	252835	Chr02	126332939	126586230	253292
Chr02	125648420	125796787	148368	Chr02	127417802	127566116	148315
Chr02	125881720	126146844	265125	Chr02	127651300	127916554	265255
Chr02	126326605	126441623	115019	Chr02	128097074	128212185	115112
Chr02	126441921	126551591	109671	Chr02	128212702	128322256	109555
Chr02	126551592	126651997	100406	Chr02	128322343	128422996	100654
Chr02	126923940	127243740	319801	Chr02	128715682	129036894	321213
Chr02	127442089	127550367	108279	Chr02	129231914	129340582	108669
Chr02	127865306	128008825	143520	Chr02	129668886	129812465	143580
Chr02	128011383	128130874	119492	Chr02	129815166	129934958	119793
Chr02	128436230	128540341	104112	Chr02	130232612	130336771	104160
Chr02	128573112	128738762	165651	Chr02	130369513	130535386	165874
Chr02	128879345	129022572	143228	Chr02	130687021	130830563	143543
Chr02	129032372	129292873	260502	Chr02	130830559	131091132	260574
Chr02	130051799	130162338	110540	Chr02	131863214	131974074	110861
Chr02	130218724	130351587	132864	Chr02	132032969	132166142	133174
Chr02	131269812	131380211	110400	Chr02	132668616	132779325	110710
Chr02	132058778	132170256	111479	Chr02	133443536	133554939	111404
Chr02	132792400	132917330	124931	Chr02	134074774	134199874	125101
Chr02	132917432	133030642	113211	Chr02	134200053	134313503	113451
Chr02	134008372	134110021	101650	Chr02	135630538	135732126	101589
Chr02	136532904	136717419	184516	Chr02	137510795	137695248	184454
Chr02	137037392	137194136	156745	Chr02	138129143	138286251	157109
Chr02	137861212	138070612	209401	Chr02	138979593	139189637	210045
Chr02	138070603	138200360	129758	Chr02	139198432	139328382	129951
Chr02	139003938	139173867	169930	Chr02	140062762	140232805	170044
Chr02	139174452	139361526	187075	Chr02	140233458	140420704	187247
Chr02	140425792	140540825	115034	Chr02	141561734	141446678	-115055
Chr02	140668247	140794065	125819	Chr02	141598116	141724018	125903
Chr02	141814018	141914173	100156	Chr02	142277188	142377264	100077
Chr02	142256837	142368448	111612	Chr02	142722171	142834249	112079
Chr02	142678292	142786892	108601	Chr02	143145896	143254691	108796
Chr02	143879280	144060399	181120	Chr02	144338992	144520244	181253
Chr02	144104964	144285251	180288	Chr02	144564990	144745474	180485
Chr02	144794796	144928121	133326	Chr02	145272160	145405618	133459
Chr02	146158539	146258560	100022	Chr02	146637090	146737221	100132
Chr02	147260113	147379628	119516	Chr02	147777482	147897121	119640
Chr02	147401628	147509218	107591	Chr02	147919360	148026864	107505
Chr02	147587993	147700316	112324	Chr02	148106370	148218690	112321
Chr02	147834004	147990366	156363	Chr02	148347767	148503844	156078
Chr02	148004852	148197222	192371	Chr02	148515327	148707911	192585
Chr02	148583796	148694031	110236	Chr02	149016673	149126877	110205
Chr02	148839235	148943110	103876	Chr02	149291108	149395815	104708
Chr02	149011871	149117820	105950	Chr02	149465388	149571754	106367
Chr02	149536600	149648586	111987	Chr02	149976268	150088604	112337
Chr02	149867803	150198137	330335	Chr02	150316063	150647474	331412
Chr02	150198138	150383415	185278	Chr02	150647596	150833118	185523
Chr02	150432066	150597561	165496	Chr02	150884396	151050031	165636
Chr02	150608632	150747703	139072	Chr02	151059267	151198985	139719
Chr02	153030599	153132087	101489	Chr02	153524801	153626326	101526
Chr02	153340930	153447836	106907	Chr02	153865376	153972606	107231
Chr02	153512618	153629619	117002	Chr02	154044938	154162033	117096
Chr02	153659170	153845815	186646	Chr02	154191491	154378334	186844
Chr02	154148957	154249903	100947	Chr02	154659990	154760898	100909
Chr02	154315842	154426808	110967	Chr02	154829257	154940419	111163
Chr02	155125109	155249818	124710	Chr02	155616426	155741592	125167
Chr02	155687862	155819071	131210	Chr02	156209145	156340450	131306
Chr02	155835217	155971559	136343	Chr02	156356468	156492514	136047
Chr02	156007094	156112698	105605	Chr02	156527926	156633996	106071
Chr02	156288807	156532724	243918	Chr02	156811681	157055958	244278
Chr02	156740362	156869017	128656	Chr02	157244066	157372694	128629
Chr02	156967448	157089452	122005	Chr02	157471580	157593733	122154
Chr02	158589367	158721541	132175	Chr02	159081850	159214295	132446
Chr02	158898470	159005653	107184	Chr02	159397695	159505151	107457
Chr02	159012912	159244878	231967	Chr02	159512893	159745415	232523
Chr02	160058481	160201636	143156	Chr02	160587368	160730405	143038
Chr02	160406399	160520943	114545	Chr02	160969888	161084294	114407
Chr02	160864777	160966683	101907	Chr02	161408455	161510469	102015
Chr02	160966845	161131021	164177	Chr02	161510632	161674588	163957
Chr02	161383276	161494512	111237	Chr02	161937509	162049408	111900
Chr02	161731052	161857009	125958	Chr02	162286056	162411948	125893
Chr02	161905049	162007668	102620	Chr02	162461116	162563871	102756
Chr02	162573413	162760568	187156	Chr02	163132358	163320211	187854
Chr02	162974884	163117907	143024	Chr02	163537926	163681422	143497
Chr02	163122932	163305936	183005	Chr02	163685162	163868331	183170
Chr02	164562118	164680717	118600	Chr02	165157135	165276104	118970
Chr02	165760422	165870883	110462	Chr02	166363197	166474324	111128
Chr02	166323610	166549276	225667	Chr02	166928846	167154920	226075
Chr02	167296169	167418120	121952	Chr02	167873165	167995440	122276
Chr02	167494136	167627198	133063	Chr02	168075308	168208636	133329
Chr02	167966982	168141834	174853	Chr02	168568104	168743367	175264
Chr02	168264937	168377221	112285	Chr02	168862407	168974666	112260
Chr02	169175065	169301676	126612	Chr02	169774645	169901353	126709
Chr02	169418745	169534987	116243	Chr02	170018519	170134974	116456
Chr02	169868901	170007460	138560	Chr02	170486289	170625190	138902
Chr02	170264626	170421701	157076	Chr02	170892404	171049812	157409
Chr02	171601122	171716458	115337	Chr02	172258367	172373901	115535
Chr02	171727097	171884833	157737	Chr02	172385017	172543145	158129
Chr02	171964749	172096791	132043	Chr02	172623467	172755616	132150
Chr02	172839394	172947416	108023	Chr02	173551651	173659690	108040
Chr02	173023969	173214247	190279	Chr02	173748204	173938193	189990
Chr02	173214875	173349386	134512	Chr02	173938790	174073339	134550
Chr02	173886358	174000918	114561	Chr02	174624127	174738564	114438
Chr02	174615395	174748788	133394	Chr02	175359956	175493343	133388
Chr02	174800059	174931125	131067	Chr02	175530732	175662015	131284
Chr02	176534048	176635449	101402	Chr02	177252303	177353653	101351
Chr02	176894871	176996784	101914	Chr02	177613379	177715232	101854
Chr02	177113052	177327118	214067	Chr02	177841409	178055802	214394
Chr02	178020164	178129923	109760	Chr02	178717982	178827863	109882
Chr02	179553675	179730867	177193	Chr02	180219059	180397373	178315
Chr02	179912749	180034480	121732	Chr02	180589357	180711178	121822
Chr02	180116320	180222694	106375	Chr02	180794161	180900938	106778
Chr02	180782352	180886879	104528	Chr02	181493390	181597704	104315
Chr02	180887159	181029704	142546	Chr02	181598738	181741294	142557
Chr02	181789568	181944822	155255	Chr02	182483584	182638924	155341
Chr02	182971436	183080638	109203	Chr02	183643642	183752848	109207
Chr02	183102712	183229808	127097	Chr02	183776571	183903901	127331
Chr02	184476144	184581880	105737	Chr02	184894899	185000688	105790
Chr02	184610173	184857150	246978	Chr02	185030344	185277548	247205
Chr02	185137049	185302816	165768	Chr02	185545724	185711859	166136
Chr02	185588784	185799429	210646	Chr02	185998523	186209412	210890
Chr02	186504922	186679446	174525	Chr02	186895293	187069909	174617
Chr03	1054	121537	120484	Chr03	12879	134041	121163
Chr03	180592	304210	123619	Chr03	195245	319088	123844
Chr03	393824	524611	130788	Chr03	409365	540441	131077
Chr03	524784	628967	104184	Chr03	540639	645280	104642
Chr03	861892	1021785	159894	Chr03	893659	1053666	160008
Chr03	1152902	1301306	148405	Chr03	1177751	1326105	148355
Chr03	1493194	1599742	106549	Chr03	1519328	1625834	106507
Chr03	1599740	1769148	169409	Chr03	1625872	1795475	169604
Chr03	1806222	1968303	162082	Chr03	1832574	1994828	162255
Chr03	2076171	2248132	171962	Chr03	2094898	2266958	172061
Chr03	2392931	2520976	128046	Chr03	2413253	2541523	128271
Chr03	2734837	2864159	129323	Chr03	2755960	2885298	129339
Chr03	3193992	3296606	102615	Chr03	3227082	3329813	102732
Chr03	3770046	3896819	126774	Chr03	3807456	3934745	127290
Chr03	4642669	4784032	141364	Chr03	4678642	4819978	141337
Chr03	5316534	5526664	210131	Chr03	5263990	5474264	210275
Chr03	6269107	6430727	161621	Chr03	6226806	6388781	161976
Chr03	6495482	6609971	114490	Chr03	6452525	6567100	114576
Chr03	6706222	6826321	120100	Chr03	6662770	6782827	120058
Chr03	7359007	7464556	105550	Chr03	7321800	7427345	105546
Chr03	7482932	7598444	115513	Chr03	7445596	7561102	115507
Chr03	9342554	9453706	111153	Chr03	9316059	9427197	111139
Chr03	9464635	9584118	119484	Chr03	9438683	9558365	119683
Chr03	9832025	10065234	233210	Chr03	9835046	10068700	233655
Chr03	10497337	10610943	113607	Chr03	10536407	10650089	113683
Chr03	10923712	11106041	182330	Chr03	10972089	11154502	182414
Chr03	11124667	11241212	116546	Chr03	11172500	11289306	116807
Chr03	11752097	11880012	127916	Chr03	11809310	11937219	127910
Chr03	11950224	12157586	207363	Chr03	11994962	12202440	207479
Chr03	12996204	13144033	147830	Chr03	13073294	13221136	147843
Chr03	13430741	13550628	119888	Chr03	13515284	13635339	120056
Chr03	13792121	13916033	123913	Chr03	13883766	14007746	123981
Chr03	13983143	14177388	194246	Chr03	14065625	14260558	194934
Chr03	14263535	14368821	105287	Chr03	14346935	14452332	105398
Chr03	14778778	14973841	195064	Chr03	14856698	15051984	195287
Chr03	16440415	16576460	136046	Chr03	16552065	16688239	136175
Chr03	17413536	17574450	160915	Chr03	17361852	17523057	161206
Chr03	17713822	17830724	116903	Chr03	17665397	17782217	116821
Chr03	17908161	18018603	110443	Chr03	17857218	17968297	111080
Chr03	18358886	18475660	116775	Chr03	18313420	18430188	116769
Chr03	18493019	18624197	131179	Chr03	18447787	18579067	131281
Chr03	20005280	20144711	139432	Chr03	20077711	20217178	139468
Chr03	20355368	20552088	196721	Chr03	20430210	20626908	196699
Chr03	20946128	21084852	138725	Chr03	21030267	21169110	138844
Chr03	21525055	21661166	136112	Chr03	21587990	21724226	136237
Chr03	22240274	22533815	293542	Chr03	22283878	22577370	293493
Chr03	23402986	23525103	122118	Chr03	23442016	23564417	122402
Chr03	23757296	23865834	108539	Chr03	23791558	23900463	108906
Chr03	24502393	24606657	104265	Chr03	24458927	24563760	104834
Chr03	24725735	24834789	109055	Chr03	24689031	24797968	108938
Chr03	24845519	24951669	106151	Chr03	24815068	24921143	106076
Chr03	25231960	25345702	113743	Chr03	25201190	25314998	113809
Chr03	26069895	26196700	126806	Chr03	26047456	26174271	126816
Chr03	26367717	26492909	125193	Chr03	26298746	26423815	125070
Chr03	26720962	26880015	159054	Chr03	26648540	26807644	159105
Chr03	27095229	27213625	118397	Chr03	27028001	27146400	118400
Chr03	27250159	27356483	106325	Chr03	27183462	27290069	106608
Chr03	28049858	28190458	140601	Chr03	27960095	28100812	140718
Chr03	28813784	28955915	142132	Chr03	28747821	28890152	142332
Chr03	28977473	29101383	123911	Chr03	28911900	29035719	123820
Chr03	29750163	29855018	104856	Chr03	29694645	29799611	104967
Chr03	29961325	30082726	121402	Chr03	29901298	30022923	121626
Chr03	30763265	30953547	190283	Chr03	30677640	30867776	190137
Chr03	30956370	31059400	103031	Chr03	30869380	30972488	103109
Chr03	32070431	32191599	121169	Chr03	31976902	32098132	121231
Chr03	33327682	33474825	147144	Chr03	33294445	33441534	147090
Chr03	33586156	33707138	120983	Chr03	33536135	33657077	120943
Chr03	34195010	34296214	101205	Chr03	34141520	34243342	101823
Chr03	34311848	34481623	169776	Chr03	34364831	34534777	169947
Chr03	35246913	35415442	168530	Chr03	35266141	35434749	168609
Chr03	35809964	35912807	102844	Chr03	35915046	36017872	102827
Chr03	36064641	36198193	133553	Chr03	36170220	36303679	133460
Chr03	36371579	36487098	115520	Chr03	36492112	36607758	115647
Chr03	36487288	36594102	106815	Chr03	36607899	36714886	106988
Chr03	37740424	37877162	136739	Chr03	37746809	37884202	137394
Chr03	39489218	39599612	110395	Chr03	39357883	39469235	111353
Chr03	39735629	39930790	195162	Chr03	39598727	39793681	194955
Chr03	40330539	40510134	179596	Chr03	40160831	40340668	179838
Chr03	40985991	41168887	182897	Chr03	40817666	41000160	182495
Chr03	41367162	41474118	106957	Chr03	41190476	41297360	106885
Chr03	42079467	42244419	164953	Chr03	41928683	42093825	165143
Chr03	42382432	42498744	116313	Chr03	42239993	42356197	116205
Chr03	46394379	46521435	127057	Chr03	46054961	46182133	127173
Chr03	46852190	47000524	148335	Chr03	46530457	46678870	148414
Chr03	47542078	47644002	101925	Chr03	47198068	47300456	102389
Chr03	47644424	47793143	148720	Chr03	47300871	47449506	148636
Chr03	48485096	48597828	112733	Chr03	48126597	48239384	112788
Chr03	48849898	48986832	136935	Chr03	48461093	48598570	137478
Chr03	48986830	49128691	141862	Chr03	48598607	48740271	141665
Chr03	49424617	49530036	105420	Chr03	49046898	49152395	105498
Chr03	49667525	49833024	165500	Chr03	49284567	49450567	166001
Chr03	50826519	50951690	125172	Chr03	50354530	50479621	125092
Chr03	51005177	51115838	110662	Chr03	50533473	50643806	110334
Chr03	51579041	51691005	111965	Chr03	51129262	51241710	112449
Chr03	52350384	52486863	136480	Chr03	52007726	52144157	136432
Chr03	53515089	53616249	101161	Chr03	53170464	53271711	101248
Chr03	54793621	54908578	114958	Chr03	54796372	54911629	115258
Chr03	54908577	55088925	180349	Chr03	54911930	55092705	180776
Chr03	55673168	55787258	114091	Chr03	55673652	55788083	114432
Chr03	56162332	56264678	102347	Chr03	56194664	56297136	102473
Chr03	56264798	56455202	190405	Chr03	56297265	56487982	190718
Chr03	59171373	59278472	107100	Chr03	59260517	59367748	107232
Chr03	59418757	59603144	184388	Chr03	59514782	59699283	184502
Chr03	59603145	59738915	135771	Chr03	59699747	59835634	135888
Chr03	59755174	59878339	123166	Chr03	59851384	59974646	123263
Chr03	60154657	60273807	119151	Chr03	60240218	60359691	119474
Chr03	61558373	61785762	227390	Chr03	61638016	61865353	227338
Chr03	61874426	62049768	175343	Chr03	61959284	62134774	175491
Chr03	62069432	62189081	119650	Chr03	62154222	62274132	119911
Chr03	62289725	62397900	108176	Chr03	62360529	62468755	108227
Chr03	62987735	63167863	180129	Chr03	63009246	63189884	180639
Chr03	63638840	63738582	99743	Chr03	63604145	63704168	100024
Chr03	63748459	63858209	109751	Chr03	63723149	63832671	109523
Chr03	63972039	64152270	180232	Chr03	63957916	64138491	180576
Chr03	64185603	64377594	191992	Chr03	64169143	64361082	191940
Chr03	64426159	64568691	142533	Chr03	64409864	64552270	142407
Chr03	64585380	64722179	136800	Chr03	64569514	64706542	137029
Chr03	64777672	64918895	141224	Chr03	64772511	64914006	141496
Chr03	65796685	65912088	115404	Chr03	65800785	65916237	115453
Chr03	66062680	66214222	151543	Chr03	66079737	66231519	151783
Chr03	66412559	66512592	100034	Chr03	66439739	66540294	100556
Chr03	66666716	66879451	212736	Chr03	66697521	66910592	213072
Chr03	66879725	67077154	197430	Chr03	66910949	67109339	198391
Chr03	67164606	67275839	111234	Chr03	67197225	67308744	111520
Chr03	67378872	67544502	165631	Chr03	67405815	67572037	166223
Chr03	67544689	67822842	278154	Chr03	67572074	67850639	278566
Chr03	68455856	68589691	133836	Chr03	68464209	68597977	133769
Chr03	68589851	68735025	145175	Chr03	68598183	68743676	145494
Chr03	69003805	69122218	118414	Chr03	69010426	69128928	118503
Chr03	69545969	69725207	179239	Chr03	69581984	69761097	179114
Chr03	69794345	69995092	200748	Chr03	69827117	70028039	200923
Chr03	70172943	70292136	119194	Chr03	70204980	70324314	119335
Chr03	70556532	70724699	168168	Chr03	70609001	70777077	168077
Chr03	70857559	70970504	112946	Chr03	70911307	71024242	112936
Chr03	71441104	71543593	102490	Chr03	71497979	71600607	102629
Chr03	71826507	71981441	154935	Chr03	71901791	72056886	155096
Chr03	72342179	72565635	223457	Chr03	72427263	72651299	224037
Chr03	72678652	72806296	127645	Chr03	72756277	72884024	127748
Chr03	73318968	73432404	113437	Chr03	73407991	73521616	113626
Chr03	73889742	74015180	125439	Chr03	73987543	74113203	125661
Chr03	75749423	75886993	137571	Chr03	75800266	75938269	138004
Chr03	76046788	76147264	100477	Chr03	76105847	76206297	100451
Chr03	76686624	76851278	164655	Chr03	76752002	76917841	165840
Chr03	77821376	77946379	125004	Chr03	77899611	78025370	125760
Chr03	78640377	78776812	136436	Chr03	78685553	78822437	136885
Chr03	79409784	79547464	137681	Chr03	79453762	79592138	138377
Chr03	79827075	79950310	123236	Chr03	79873513	79996917	123405
Chr03	79965680	80073164	107485	Chr03	80012223	80120176	107954
Chr03	80140328	80268026	127699	Chr03	80204662	80332717	128056
Chr03	80501994	80610876	108883	Chr03	80545748	80655889	110142
Chr03	80762974	80908599	145626	Chr03	80799327	80945716	146390
Chr03	83184241	83329406	145166	Chr03	83249468	83395661	146194
Chr03	83522179	83631435	109257	Chr03	83598100	83707991	109892
Chr03	84147190	84311747	164558	Chr03	84261116	84426012	164897
Chr03	84761812	84869023	107212	Chr03	84894177	85002002	107826
Chr03	86518272	86685476	167205	Chr03	86778113	86945515	167403
Chr03	86778165	86880331	102167	Chr03	87052409	87155412	103004
Chr03	87156729	87339278	182550	Chr03	87442063	87624807	182745
Chr03	87339278	87456977	117700	Chr03	87625082	87742992	117911
Chr03	88444543	88582056	137514	Chr03	88829443	88967086	137644
Chr03	88925522	89047174	121653	Chr03	89379875	89501894	122020
Chr03	89243751	89354749	110999	Chr03	89686869	89798202	111334
Chr03	90506293	90676191	169899	Chr03	90894771	91065341	170571
Chr03	91188422	91381529	193108	Chr03	91582694	91776495	193802
Chr03	91510139	91615926	105788	Chr03	91916050	92022351	106302
Chr03	91741816	91910893	169078	Chr03	92147373	92317020	169648
Chr03	92137210	92259716	122507	Chr03	92554453	92677266	122814
Chr03	92305923	92482181	176259	Chr03	92724427	92901186	176760
Chr03	92615823	92715882	100060	Chr03	93038605	93139230	100626
Chr03	93746798	93861196	114399	Chr03	94397009	94512228	115220
Chr03	95510866	95613453	102588	Chr03	95869064	95971876	102813
Chr03	95636111	95768576	132466	Chr03	96002220	96135115	132896
Chr03	96097010	96214345	117336	Chr03	96380102	96497812	117711
Chr03	97543446	97663201	119756	Chr03	97812808	97932908	120101
Chr03	97725991	97857595	131605	Chr03	97994039	98125921	131883
Chr03	98200277	98309481	109205	Chr03	98526377	98635873	109497
Chr03	98385586	98486645	101060	Chr03	98721391	98823001	101611
Chr03	99424023	99539007	114985	Chr03	101266272	101151227	-115044
Chr03	101704447	101831685	127239	Chr03	102159464	102286576	127113
Chr03	102001194	102107102	105909	Chr03	102803472	102697210	-106261
Chr03	102234448	102395605	161158	Chr03	102566031	102404628	-161402
Chr03	102905529	103018513	112985	Chr03	103257701	103370933	113233
Chr03	103080142	103193189	113048	Chr03	103433856	103547358	113503
Chr03	103263655	103383706	120052	Chr03	103618044	103738227	120184
Chr03	103495724	103611787	116064	Chr03	103845276	103961485	116210
Chr03	103637335	103919717	282383	Chr03	103997858	104281162	283305
Chr03	104282362	104460072	177711	Chr03	104666045	104844405	178361
Chr03	104617176	104732196	115021	Chr03	105002467	105117895	115429
Chr03	105990904	106107632	116729	Chr03	106202367	106320024	117658
Chr03	106503690	106607238	103549	Chr03	106749613	106853457	103845
Chr03	106828644	106929073	100430	Chr03	107040233	107140954	100722
Chr03	108750208	108856391	106184	Chr03	108591338	108697788	106451
Chr03	109896947	110014005	117059	Chr03	109741621	109858868	117248
Chr03	110308351	110419970	111620	Chr03	110087644	110200439	112796
Chr03	110644746	110824995	180250	Chr03	110355238	110535892	180655
Chr03	110838916	110974792	135877	Chr03	110550011	110686721	136711
Chr03	111418746	111554449	135704	Chr03	111117107	111253417	136311
Chr03	112145562	112260608	115047	Chr03	112232000	112116833	-115166
Chr03	112530461	112688268	157808	Chr03	112259730	112418265	158536
Chr03	112900366	113012777	112412	Chr03	112641164	112754176	113013
Chr03	113810185	113931833	121649	Chr03	113382779	113504620	121842
Chr03	114116131	114228801	112671	Chr03	113644368	113757237	112870
Chr03	114291295	114417707	126413	Chr03	113959805	114086826	127022
Chr03	114417816	114528910	111095	Chr03	114086995	114199027	112033
Chr03	114595368	114736314	140947	Chr03	114276932	114418588	141657
Chr03	115638005	115855791	217787	Chr03	115303966	115522337	218372
Chr03	115922487	116058283	135797	Chr03	115603878	115740015	136138
Chr03	116460307	116565851	105545	Chr03	116034331	116140753	106423
Chr03	120220312	120331050	110739	Chr03	118373600	118485176	111577
Chr03	120968682	121079765	111084	Chr03	119029952	119142568	112617
Chr03	121466677	121610356	143680	Chr03	119754693	119898916	144224
Chr03	122903667	123019203	115537	Chr03	121005242	121120604	115363
Chr03	123169410	123276019	106610	Chr03	121856229	121749333	-106895
Chr03	123453194	123555341	102148	Chr03	121570708	121468279	-102428
Chr03	123787041	123895462	108422	Chr03	121284905	121176278	-108626
Chr03	124254209	124394864	140656	Chr03	122315273	122456399	141127
Chr03	125139938	125299824	159887	Chr03	122564836	122725091	160256
Chr03	125543850	125676462	132613	Chr03	122959956	123093231	133276
Chr03	125840003	125945032	105030	Chr03	123683051	123788490	105440
Chr03	126062276	126164128	101853	Chr03	123905477	124007434	101958
Chr03	126164127	126297733	133607	Chr03	124007607	124142018	134412
Chr03	126387752	126498396	110645	Chr03	124253415	124364805	111391
Chr03	126669946	126794599	124654	Chr03	124550858	124675642	124785
Chr03	127017746	127125841	108096	Chr03	124921076	125029645	108570
Chr03	127335255	127509717	174463	Chr03	125249900	125425222	175323
Chr03	127512223	127617305	105083	Chr03	125425232	125530560	105329
Chr03	127770396	127887663	117268	Chr03	125686431	125803986	117556
Chr03	127996004	128210734	214731	Chr03	125907958	126123235	215278
Chr03	128706866	128853528	146663	Chr03	126629398	126776302	146905
Chr03	128919064	129037117	118054	Chr03	126854393	126973113	118721
Chr03	129220121	129347230	127110	Chr03	127195881	127323398	127518
Chr03	130262748	130365930	103183	Chr03	128268200	128371956	103757
Chr03	130922033	131037968	115936	Chr03	128927390	129043661	116272
Chr03	131839455	132015191	175737	Chr03	130007732	130184148	176417
Chr03	133190184	133323294	133111	Chr03	131430778	131564202	133425
Chr03	133371430	133488896	117467	Chr03	131610056	131728296	118241
Chr03	133987709	134145603	157895	Chr03	132238694	132396924	158231
Chr03	135965131	136089158	124028	Chr03	134435719	134560659	124941
Chr03	136519510	136706074	186565	Chr03	135124343	135311633	187291
Chr03	136963864	137072314	108451	Chr03	135565561	135674288	108728
Chr03	137313538	137428717	115180	Chr03	135915244	136030783	115540
Chr03	137482713	137635281	152569	Chr03	136270024	136116619	-153404
Chr03	138064611	138195616	131006	Chr03	136846228	136978091	131864
Chr03	138583331	138689482	106152	Chr03	137422220	137528814	106595
Chr03	140417996	140565881	147886	Chr03	139303095	139452014	148920
Chr03	140913330	141027317	113988	Chr03	139851355	139965958	114604
Chr03	141744330	141847499	103170	Chr03	140702842	140806265	103424
Chr03	141875021	141993407	118387	Chr03	140836069	140954893	118825
Chr03	142113983	142235361	121379	Chr03	141100719	141222593	121875
Chr03	143046889	143201998	155110	Chr03	141968544	142124201	155658
Chr03	143220189	143327265	107077	Chr03	142144851	142251999	107149
Chr03	144941672	145091994	150323	Chr03	143943048	144093537	150490
Chr03	145198706	145320970	122265	Chr03	144204736	144327361	122626
Chr03	145757614	145889227	131614	Chr03	144771994	144904268	132275
Chr03	146047361	146208942	161582	Chr03	145044402	145206628	162227
Chr03	146209056	146316811	107756	Chr03	145206631	145314774	108144
Chr03	147621562	147745488	123927	Chr03	146739451	146863352	123902
Chr03	149660065	149831684	171620	Chr03	148954560	149127055	172496
Chr03	150425041	150526918	101878	Chr03	149662731	149764722	101992
Chr03	150825242	150966840	141599	Chr03	150055291	150197674	142384
Chr03	151129595	151325878	196284	Chr03	150363698	150561906	198209
Chr03	151371981	151504335	132355	Chr03	150607146	150739237	132092
Chr03	152863067	152981265	118199	Chr03	152110255	152228959	118705
Chr03	152981266	153087353	106088	Chr03	152229780	152336346	106567
Chr03	153273994	153440517	166524	Chr03	152504467	152671683	167217
Chr03	153673212	153807820	134609	Chr03	152896542	153031662	135121
Chr03	153872311	154006248	133938	Chr03	153099306	153233835	134530
Chr03	154194035	154351930	157896	Chr03	153436770	153594527	157758
Chr03	154897193	155022852	125660	Chr03	154129677	154255741	126065
Chr03	155296822	155403284	106463	Chr03	154516867	154623738	106872
Chr03	155427629	155674464	246836	Chr03	154648545	154895977	247433
Chr03	155674727	155809243	134517	Chr03	154897321	155032426	135106
Chr03	157113937	157252765	138829	Chr03	156285225	156424101	138877
Chr03	157359984	157503176	143193	Chr03	156532197	156676287	144091
Chr03	158158725	158276038	117314	Chr03	157335746	157453237	117492
Chr03	159007127	159141479	134353	Chr03	158061542	158196168	134627
Chr03	159426461	159563385	136925	Chr03	158505424	158642486	137063
Chr03	159884135	160024143	140009	Chr03	158965005	159105136	140132
Chr03	160557594	160681019	123426	Chr03	159616578	159740162	123585
Chr03	160855657	160977653	121997	Chr03	159924511	160046655	122145
Chr03	161351592	161452488	100897	Chr03	160448877	160550062	101186
Chr03	161452685	161570698	118014	Chr03	160550063	160668263	118201
Chr03	162747290	162947471	200182	Chr03	161825940	162026234	200295
Chr03	162947608	163097196	149589	Chr03	162026371	162176134	149764
Chr03	163390726	163512197	121472	Chr03	162466940	162588643	121704
Chr03	164076387	164470490	394104	Chr03	163160864	163555224	394361
Chr03	164607443	164731072	123630	Chr03	163692623	163816894	124272
Chr03	164767514	165114865	347352	Chr03	163853525	164200969	347445
Chr03	165407773	165543431	135659	Chr03	164697250	164561838	-135411
Chr03	165476469	165583727	107259	Chr03	164805142	164698275	-106866
Chr03	165727446	166186152	458707	Chr03	164919400	165379699	460300
Chr03	166363125	166589279	226155	Chr03	165549867	165776984	227118
Chr03	166850107	166952928	102822	Chr03	166038555	166141759	103205
Chr03	167027347	167171262	143916	Chr03	166217080	166361244	144165
Chr03	167420689	167531463	110775	Chr03	166613576	166724486	110911
Chr03	169088517	169289664	201148	Chr03	167615235	167816652	201418
Chr03	169326553	169527952	201400	Chr03	167851652	168053344	201693
Chr03	169585852	169746853	161002	Chr03	168109797	168270780	160984
Chr03	170093796	170251822	158027	Chr03	168582584	168740777	158194
Chr03	170349606	170467376	117771	Chr03	168838309	168956271	117963
Chr03	170622052	170739773	117722	Chr03	169115527	169233347	117821
Chr03	170739944	170854028	114085	Chr03	169233771	169348210	114440
Chr03	171039680	171149552	109873	Chr03	169516766	169626579	109814
Chr03	171906896	172034646	127751	Chr03	170437147	170566025	128879
Chr03	172460589	172572787	112199	Chr03	170984547	171097117	112571
Chr03	173947138	174061809	114672	Chr03	172514243	172629132	114890
Chr03	174781925	174939436	157512	Chr03	173331748	173489285	157538
Chr03	175036953	175155844	118892	Chr03	173588848	173707812	118965
Chr03	175285359	175464482	179124	Chr03	173837547	174016880	179334
Chr03	175511034	175681537	170504	Chr03	174064833	174235589	170757
Chr03	175682849	175815859	133011	Chr03	174236939	174369965	133027
Chr03	176432138	176541216	109079	Chr03	174714092	174823361	109270
Chr03	178474429	178589566	115138	Chr03	176784803	176899967	115165
Chr03	178654895	178757049	102155	Chr03	176964559	177066717	102159
Chr03	179036586	179233285	196700	Chr03	177340543	177538108	197566
Chr03	179422114	179523255	101142	Chr03	177728072	177829138	101067
Chr03	180399262	180516776	117515	Chr03	178666774	178784357	117584
Chr03	180516804	180694780	177977	Chr03	178794296	178972893	178598
Chr03	180804727	180904978	100252	Chr03	179080455	179180949	100495
Chr03	180904976	181092182	187207	Chr03	179180984	179368289	187306
Chr03	181263592	181457386	193795	Chr03	179574809	179768873	194065
Chr03	181457583	181559832	102250	Chr03	179769084	179871012	101929
Chr03	181633917	181782102	148186	Chr03	179944924	180093253	148330
Chr03	181782278	181959494	177217	Chr03	180093481	180270839	177359
Chr03	182084468	182296134	211667	Chr03	180389152	180601309	212158
Chr03	182301889	182406748	104860	Chr03	180607048	180712177	105130
Chr03	182439707	182628699	188993	Chr03	180745480	180934756	189277
Chr03	183522901	183795573	272673	Chr03	181704375	181977026	272652
Chr03	184044294	184165784	121491	Chr03	182216629	182337909	121281
Chr03	185137185	185247189	110005	Chr03	183410017	183520243	110227
Chr03	185247310	185362375	115066	Chr03	183520374	183635334	114961
Chr03	185763341	185872066	108726	Chr03	184016111	184125610	109500
Chr03	185873988	185984013	110026	Chr03	184129629	184240038	110410
Chr03	186080376	186328349	247974	Chr03	184338949	184587696	248748
Chr03	186632024	186910425	278402	Chr03	184887943	185166718	278776
Chr03	187426325	187541243	114919	Chr03	185689056	185803717	114662
Chr03	187541346	187643974	102629	Chr03	185803830	185906412	102583
Chr04	1412997	1517354	104358	Chr04	4800227	4905023	104797
Chr04	2093376	2215327	121952	Chr04	384864	506924	122061
Chr04	3214659	3616248	401590	Chr04	1485307	1887348	402042
Chr04	3596279	3743699	147421	Chr04	1867364	2014814	147451
Chr04	3910999	4106670	195672	Chr04	2183872	2379619	195748
Chr04	4115110	4354979	239870	Chr04	2379615	2619798	240184
Chr04	4578751	4788612	209862	Chr04	2836919	3047220	210302
Chr04	5067850	5248812	180963	Chr04	3312936	3494502	181567
Chr04	7223313	7326730	103418	Chr04	6573808	6677376	103569
Chr04	7399962	7554660	154699	Chr04	6751933	6906962	155030
Chr04	7585100	7688563	103464	Chr04	6937871	7042062	104192
Chr04	7786451	8003707	217257	Chr04	7141875	7359148	217274
Chr04	8066848	8172409	105562	Chr04	7424378	7530113	105736
Chr04	8282619	8474708	192090	Chr04	7638843	7831325	192483
Chr04	8476347	8624644	148298	Chr04	7833772	7982375	148604
Chr04	8785669	8892833	107165	Chr04	8132104	8239284	107181
Chr04	9127234	9244200	116967	Chr04	8489423	8606484	117062
Chr04	9882567	10011023	128457	Chr04	9232172	9361478	129307
Chr04	10011019	10227196	216178	Chr04	9371442	9587491	216050
Chr04	10453642	10786481	332840	Chr04	9803095	10137419	334325
Chr04	11046563	11169339	122777	Chr04	10390769	10513598	122830
Chr04	11889296	12009400	120105	Chr04	11214031	11334083	120053
Chr04	13323724	13425745	102022	Chr04	12675347	12777308	101962
Chr04	13793625	14038171	244547	Chr04	13162878	13407930	245053
Chr04	14187604	14300477	112874	Chr04	13557837	13670769	112933
Chr04	14631361	14805039	173679	Chr04	13949422	14123536	174115
Chr04	14870795	15049119	178325	Chr04	14185730	14364208	178479
Chr04	15049552	15156674	107123	Chr04	14364209	14471507	107299
Chr04	15157032	15355776	198745	Chr04	14471951	14670998	199048
Chr04	15416014	15612192	196179	Chr04	14731558	14928356	196799
Chr04	15667324	15780294	112971	Chr04	14993979	15106974	112996
Chr04	15830998	16011599	180602	Chr04	15157781	15338503	180723
Chr04	16640571	16751199	110629	Chr04	15781294	15892031	110738
Chr04	16775253	16881830	106578	Chr04	15916213	16022842	106630
Chr04	16981812	17102603	120792	Chr04	16126029	16247084	121056
Chr04	17284345	17389508	105164	Chr04	16429027	16534440	105414
Chr04	17418698	17647823	229126	Chr04	16564555	16794414	229860
Chr04	17865025	18030123	165099	Chr04	17006127	17171740	165614
Chr04	18029668	18183498	153831	Chr04	17171653	17325848	154196
Chr04	18291038	18496907	205870	Chr04	17443295	17649313	206019
Chr04	18629827	18736480	106654	Chr04	17784032	17891126	107095
Chr04	18837984	19007886	169903	Chr04	17994275	18164707	170433
Chr04	19007819	19124092	116274	Chr04	18164710	18281526	116817
Chr04	19302395	19476619	174225	Chr04	18439424	18614297	174874
Chr04	19923361	20026741	103381	Chr04	19052877	19156486	103610
Chr04	20149442	20323246	173805	Chr04	19290801	19464786	173986
Chr04	20745398	20854808	109411	Chr04	19927402	20036958	109557
Chr04	20854804	21059451	204648	Chr04	20043886	20248680	204795
Chr04	21077439	21302060	224622	Chr04	20248692	20473643	224952
Chr04	21372547	21521090	148544	Chr04	20552268	20701362	149095
Chr04	21903507	22072170	168664	Chr04	21124254	21293093	168840
Chr04	22100910	22268612	167703	Chr04	21322004	21490423	168420
Chr04	22269072	22465659	196588	Chr04	21490397	21687450	197054
Chr04	22859749	22960764	101016	Chr04	22136259	22237411	101153
Chr04	23131334	23241222	109889	Chr04	22437238	22547527	110290
Chr04	23585834	23689301	103468	Chr04	22913385	23017010	103626
Chr04	23993363	24103326	109964	Chr04	23336036	23446111	110076
Chr04	24948641	25094349	145709	Chr04	24305391	24451748	146358
Chr04	25273137	25682359	409223	Chr04	24622017	25032167	410151
Chr04	26585508	26702691	117184	Chr04	26302050	26420146	118097
Chr04	26899064	27169305	270242	Chr04	26624142	26895487	271346
Chr04	27185912	27350852	164941	Chr04	26912385	27077305	164921
Chr04	27376450	27511954	135505	Chr04	27105174	27241120	135947
Chr04	27849773	27951036	101264	Chr04	27570464	27671760	101297
Chr04	28023855	28132018	108164	Chr04	27746498	27854871	108374
Chr04	28192958	28343758	150801	Chr04	27916812	28067650	150839
Chr04	29137561	29275760	138200	Chr04	28476565	28615142	138578
Chr04	29340023	29448814	108792	Chr04	28687227	28796342	109116
Chr04	29552088	29708445	156358	Chr04	28906970	29063917	156948
Chr04	29728224	29829474	101251	Chr04	29178105	29279288	101184
Chr04	30030901	30134050	103150	Chr04	29394901	29498118	103218
Chr04	30179189	30336148	156960	Chr04	29550804	29709267	158464
Chr04	30943431	31075828	132398	Chr04	30349326	30481935	132610
Chr04	31170374	31314251	143878	Chr04	30571616	30715866	144251
Chr04	31377284	31551202	173919	Chr04	30786058	30960324	174267
Chr04	31642120	31764495	122376	Chr04	31050934	31173382	122449
Chr04	31765387	31908891	143505	Chr04	31174562	31318375	143814
Chr04	33245132	33363293	118162	Chr04	32599142	32717387	118246
Chr04	33559778	33662601	102824	Chr04	32897390	33000450	103061
Chr04	33920023	34079481	159459	Chr04	33238762	33398845	160084
Chr04	35896187	36020706	124520	Chr04	35574593	35699360	124768
Chr04	36499613	36665966	166354	Chr04	36180565	36347717	167153
Chr04	36877808	36996472	118665	Chr04	36560350	36679285	118936
Chr04	37048964	37200960	151997	Chr04	36732338	36884724	152387
Chr04	37200959	37470509	269551	Chr04	36884763	37155160	270398
Chr04	37842184	37945890	103707	Chr04	37541742	37646065	104324
Chr04	38155450	38309741	154292	Chr04	37858876	38013588	154713
Chr04	38470021	38595427	125407	Chr04	38185718	38311198	125481
Chr04	39088346	39392903	304558	Chr04	38808817	39114054	305238
Chr04	39612397	39762205	149809	Chr04	39354056	39504350	150295
Chr04	39896167	40022341	126175	Chr04	39640176	39766403	126228
Chr04	40077671	40232750	155080	Chr04	39822206	39977840	155635
Chr04	40332907	40450674	117768	Chr04	40088392	40206631	118240
Chr04	40570699	40747678	176980	Chr04	40328758	40505601	176844
Chr04	40904984	41089120	184137	Chr04	40664303	40849200	184898
Chr04	41151726	41316250	164525	Chr04	40908805	41073572	164768
Chr04	42030105	42140042	109938	Chr04	41740023	41850140	110118
Chr04	42539680	42704283	164604	Chr04	42284590	42449545	164956
Chr04	43369967	43481605	111639	Chr04	42722119	42833881	111763
Chr04	43752514	43884795	132282	Chr04	43083162	43215897	132736
Chr04	44162664	44299632	136969	Chr04	43457143	43594154	137012
Chr04	44296993	44449660	152668	Chr04	43594163	43747686	153524
Chr04	44996252	45102622	106371	Chr04	44297349	44403785	106437
Chr04	45990497	46114912	124416	Chr04	45243747	45368814	125068
Chr04	46117121	46264354	147234	Chr04	45376533	45524102	147570
Chr04	46456001	46602402	146402	Chr04	45715835	45863190	147356
Chr04	47468267	47700376	232110	Chr04	46687471	46920311	232841
Chr04	47781920	48003121	221202	Chr04	47003044	47224650	221607
Chr04	48091569	48211580	120012	Chr04	47323523	47444055	120533
Chr04	48316955	48416787	99833	Chr04	47542851	47642882	100032
Chr04	49129912	49240268	110357	Chr04	50868091	50757232	-110858
Chr04	49481009	49628123	147115	Chr04	48324277	48471631	147355
Chr04	50012117	50114848	102732	Chr04	48850540	48953826	103287
Chr04	50297956	50429724	131769	Chr04	49131035	49263289	132255
Chr04	50894249	51026434	132186	Chr04	51827140	51694351	-132788
Chr04	51079498	51186966	107469	Chr04	51646514	51538750	-107763
Chr04	51224671	51437817	213147	Chr04	51500832	51286497	-214334
Chr04	51497075	51650984	153910	Chr04	51232815	51078534	-154280
Chr04	51721294	51829314	108021	Chr04	50643245	50534479	-108765
Chr04	51995223	52108263	113041	Chr04	50367605	50253724	-113880
Chr04	52236090	52339924	103835	Chr04	50110582	50006733	-103848
Chr04	52819084	52937387	118304	Chr04	49527709	49409246	-118462
Chr04	52975028	53124981	149954	Chr04	52119853	52270486	150634
Chr04	53124976	53379783	254808	Chr04	52280633	52536126	255494
Chr04	54002623	54236998	234376	Chr04	53112781	53347474	234694
Chr04	54412655	54567251	154597	Chr04	53524656	53680199	155544
Chr04	54886729	54988219	101491	Chr04	54546443	54444640	-101802
Chr04	55117393	55237306	119914	Chr04	54902769	55022718	119950
Chr04	55360372	55500222	139851	Chr04	55163010	55303440	140431
Chr04	55758554	55860862	102309	Chr04	55548448	55651602	103155
Chr04	56887049	56995555	108507	Chr04	56296871	56405688	108818
Chr04	57031148	57143492	112345	Chr04	56459713	56572421	112709
Chr04	57594268	57696047	101780	Chr04	57198507	57300490	101984
Chr04	57704174	57999649	295476	Chr04	57308807	57605110	296304
Chr04	58122709	58235967	113259	Chr04	57768856	57882322	113467
Chr04	58669795	58777823	108029	Chr04	58318879	58427204	108326
Chr04	59153688	59340298	186611	Chr04	58807831	58995303	187473
Chr04	60321941	60441792	119852	Chr04	60033323	60153359	120037
Chr04	60590184	60700054	109871	Chr04	60311356	60421522	110167
Chr04	61339144	61547028	207885	Chr04	61073180	61281525	208346
Chr04	61599980	61733337	133358	Chr04	61327076	61461381	134306
Chr04	61774824	61874678	99855	Chr04	61514277	61614728	100452
Chr04	62043064	62174847	131784	Chr04	61763515	61895905	132391
Chr04	62731518	62968628	237111	Chr04	62536981	62775316	238336
Chr04	63368599	63498300	129702	Chr04	63167745	63297815	130071
Chr04	64704307	64867555	163249	Chr04	64477418	64640543	163126
Chr04	65092869	65234021	141153	Chr04	64891601	65033052	141452
Chr04	66750822	66980968	230147	Chr04	68115660	68346666	231007
Chr04	66980965	67082095	101131	Chr04	68347019	68448760	101742
Chr04	67214861	67359486	144626	Chr04	68606703	68751975	145273
Chr04	67899450	68004681	105232	Chr04	69074360	69179883	105524
Chr04	68862338	68970261	107924	Chr04	70221613	70329613	108001
Chr04	69376077	69504126	128050	Chr04	70703833	70832309	128477
Chr04	69504147	69714488	210342	Chr04	70832535	71042917	210383
Chr04	70322709	70497813	175105	Chr04	71687968	71863883	175916
Chr04	70866291	70973059	106769	Chr04	72157460	72264406	106947
Chr04	71185181	71327214	142034	Chr04	72480983	72623120	142138
Chr04	72039546	72141335	101790	Chr04	73318769	73420601	101833
Chr04	72266200	72414199	148000	Chr04	73556586	73705254	148669
Chr04	72416776	72583697	166922	Chr04	73707425	73874850	167426
Chr04	73101918	73299626	197709	Chr04	74468352	74666468	198117
Chr04	73300853	73406709	105857	Chr04	74667730	74773689	105960
Chr04	73733047	73887758	154712	Chr04	75099575	75254400	154826
Chr04	73975599	74077344	101746	Chr04	75354413	75456284	101872
Chr04	74461304	74677407	216104	Chr04	75835012	76052112	217101
Chr04	74690042	74820669	130628	Chr04	76066081	76196759	130679
Chr04	74846095	74976211	130117	Chr04	76220883	76351307	130425
Chr04	75134767	75280888	146122	Chr04	76543019	76689132	146114
Chr04	76114864	76365389	250526	Chr04	77528706	77779654	250949
Chr04	76541584	76723801	182218	Chr04	77957804	78140528	182725
Chr04	76940284	77043024	102741	Chr04	78368466	78471419	102954
Chr04	77644109	77754013	109905	Chr04	79083019	79193256	110238
Chr04	77884238	78254389	370152	Chr04	79331631	79702924	371294
Chr04	78468247	78616180	147934	Chr04	79921739	80070339	148601
Chr04	78751971	78907556	155586	Chr04	80204019	80359861	155843
Chr04	78926617	79255933	329317	Chr04	80379729	80709892	330164
Chr04	79256056	79361191	105136	Chr04	80710762	80816598	105837
Chr04	79447773	79557097	109325	Chr04	80903738	81013462	109725
Chr04	79557123	79682834	125712	Chr04	81014206	81140088	125883
Chr04	79966729	80083803	117075	Chr04	81436898	81554007	117110
Chr04	80178176	80292711	114536	Chr04	81651775	81767216	115442
Chr04	80330088	80437869	107782	Chr04	81820386	81928755	108370
Chr04	80439804	80576966	137163	Chr04	81932394	82069828	137435
Chr04	80806673	80949484	142812	Chr04	82297797	82441384	143588
Chr04	81143820	81252282	108463	Chr04	82641535	82750286	108752
Chr04	81346113	81492781	146669	Chr04	82851466	82999423	147958
Chr04	81666808	81789502	122695	Chr04	83184963	83308037	123075
Chr04	82006077	82134693	128617	Chr04	83518441	83647497	129057
Chr04	82126247	82275570	149324	Chr04	83638859	83789200	150342
Chr04	82280693	82388039	107347	Chr04	83796354	83903787	107434
Chr04	82429131	82546000	116870	Chr04	83945533	84063659	118127
Chr04	82821808	82931296	109489	Chr04	84309216	84419160	109945
Chr04	83679867	83827629	147763	Chr04	85174707	85323610	148904
Chr04	84290988	84427867	136880	Chr04	85787269	85924814	137546
Chr04	84507025	84682314	175290	Chr04	86048710	86224308	175599
Chr04	84729639	84838556	108918	Chr04	86274008	86384122	110115
Chr04	85059277	85182752	123476	Chr04	86689578	86813352	123775
Chr04	85201075	85321512	120438	Chr04	86813538	86934263	120726
Chr04	85416146	85559519	143374	Chr04	87030296	87174173	143878
Chr04	85568976	85673050	104075	Chr04	87174480	87278681	104202
Chr04	85836291	86084704	248414	Chr04	87450493	87699685	249193
Chr04	86187596	86289690	102095	Chr04	87972041	88074612	102572
Chr04	87839118	87944591	105474	Chr04	89649559	89756094	106536
Chr04	87983400	88113819	130420	Chr04	89797443	89928186	130744
Chr04	88266689	88383624	116936	Chr04	90084736	90202071	117336
Chr04	88473244	88601650	128407	Chr04	90293460	90422043	128584
Chr04	88668888	88785128	116241	Chr04	90484797	90601859	117063
Chr04	89459534	89581774	122241	Chr04	91266337	91389541	123205
Chr04	89581847	89736216	154370	Chr04	91390047	91545133	155087
Chr04	89880485	89989861	109377	Chr04	91670234	91781207	110974
Chr04	90037960	90161237	123278	Chr04	91832600	91955988	123389
Chr04	90176481	90297403	120923	Chr04	91971630	92093320	121691
Chr04	90404053	90548493	144441	Chr04	92178086	92323800	145715
Chr04	90613550	90737796	124247	Chr04	92379912	92504621	124710
Chr04	90959597	91085929	126333	Chr04	92730593	92857752	127160
Chr04	91276659	91397671	121013	Chr04	93049579	93171111	121533
Chr04	91623324	91788230	164907	Chr04	93403962	93569814	165853
Chr04	91824022	92002446	178425	Chr04	93606284	93785942	179659
Chr04	92182757	92324195	141439	Chr04	93967539	94109368	141830
Chr04	92408238	92556671	148434	Chr04	94203922	94352950	149029
Chr04	92817358	92942082	124725	Chr04	94628368	94753792	125425
Chr04	93070964	93256325	185362	Chr04	94903233	95088799	185567
Chr04	93256375	93430457	174083	Chr04	95090061	95264551	174491
Chr04	93449371	93579914	130544	Chr04	95280003	95411151	131149
Chr04	93617532	93760610	143079	Chr04	95457257	95601302	144046
Chr04	93779586	93919523	139938	Chr04	95566879	95707340	140462
Chr04	94695235	94837857	142623	Chr04	96470711	96613788	143078
Chr04	94907640	95063681	156042	Chr04	96668898	96825255	156358
Chr04	95063676	95199338	135663	Chr04	96825288	96961960	136673
Chr04	95268004	95419056	151053	Chr04	97031202	97182188	150987
Chr04	95437851	95641310	203460	Chr04	97202078	97405906	203829
Chr04	95931006	96051776	120771	Chr04	97707647	97829061	121415
Chr04	96277971	96393888	115918	Chr04	98062374	98178195	115822
Chr04	96727615	96836711	109097	Chr04	98482253	98592005	109753
Chr04	97356488	97511791	155304	Chr04	99134315	99289703	155389
Chr04	97739753	97844791	105039	Chr04	99509843	99614933	105091
Chr04	98032259	98340385	308127	Chr04	99803972	100112384	308413
Chr04	98340385	98457683	117299	Chr04	100113103	100230587	117485
Chr04	98523214	98684101	160888	Chr04	100294014	100455173	161160
Chr04	99153871	99290235	136365	Chr04	100926388	101063001	136614
Chr04	99536769	99794343	257575	Chr04	101252653	101511189	258537
Chr04	100159962	100283525	123564	Chr04	101895162	102018734	123573
Chr04	100306496	100662154	355659	Chr04	102062433	102418253	355821
Chr04	101722629	101829633	107005	Chr04	103594235	103701411	107177
Chr04	101934965	102044881	109917	Chr04	103816213	103926770	110558
Chr04	102045239	102162248	117010	Chr04	103927284	104045315	118032
Chr04	102481687	102598837	117151	Chr04	104369160	104486480	117321
Chr04	102805228	102913884	108657	Chr04	104684993	104793860	108868
Chr04	103905968	104024892	118925	Chr04	105837854	105956989	119136
Chr04	104099582	104233152	133571	Chr04	106016818	106150442	133625
Chr04	105337240	105465577	128338	Chr04	107257626	107386101	128476
Chr04	105879188	106010035	130848	Chr04	107800941	107931860	130920
Chr04	106076600	106204667	128068	Chr04	108003762	108132017	128256
Chr04	106250933	106385970	135038	Chr04	108176501	108311646	135146
Chr04	106610321	106735622	125302	Chr04	108565091	108690732	125642
Chr04	107172779	107330162	157384	Chr04	109183606	109341919	158314
Chr04	108896144	109021909	125766	Chr04	110673405	110799319	125915
Chr04	109325236	109510105	184870	Chr04	111109553	111295371	185819
Chr04	109666238	109814020	147783	Chr04	111453055	111601191	148137
Chr04	109879945	109996061	116117	Chr04	111670942	111787100	116159
Chr04	110163388	110279463	116076	Chr04	111965905	112082912	117008
Chr04	110279457	110388587	109131	Chr04	112083332	112192597	109266
Chr04	110403465	110698598	295134	Chr04	112207760	112503659	295900
Chr04	111059294	111345626	286333	Chr04	112714788	113002121	287334
Chr04	112313541	112452645	139105	Chr04	113171060	113310274	139215
Chr04	112653744	112814797	161054	Chr04	113524252	113686352	162101
Chr04	113065701	113230250	164550	Chr04	113942578	114107405	164828
Chr04	113230338	113425500	195163	Chr04	114107538	114303329	195792
Chr04	113425549	113778232	352684	Chr04	114303307	114657377	354071
Chr04	113957413	114135333	177921	Chr04	114839161	115017890	178730
Chr04	114137919	114268685	130767	Chr04	115008235	115139717	131483
Chr04	120598547	120755521	156975	Chr04	120951489	121108678	157190
Chr04	121689867	121816812	126946	Chr04	122173744	122301003	127260
Chr04	123598918	123707146	108229	Chr04	123989975	124098403	108429
Chr04	123969187	124223664	254478	Chr04	124360470	124615476	255007
Chr04	124313544	124425054	111511	Chr04	124715580	124827257	111678
Chr04	124603894	124716233	112340	Chr04	125026654	125139198	112545
Chr04	124815850	124974307	158458	Chr04	125253809	125413030	159222
Chr04	125651182	125762643	111462	Chr04	126090867	126203435	112569
Chr04	125768460	125956980	188521	Chr04	126207980	126397574	189595
Chr04	126058396	126188266	129871	Chr04	126485021	126615123	130103
Chr04	126251856	126381033	129178	Chr04	126682690	126811879	129190
Chr04	126818542	127096543	278002	Chr04	127227851	127506261	278411
Chr04	127992133	128157467	165335	Chr04	128449359	128615111	165753
Chr04	128521644	128668900	147257	Chr04	128979604	129127027	147424
Chr04	129278900	129564439	285540	Chr04	129698820	129984783	285964
Chr04	129635064	129814912	179849	Chr04	130055523	130235863	180341
Chr04	129815024	129983530	168507	Chr04	130235991	130404771	168781
Chr04	130020885	130144811	123927	Chr04	130441374	130565304	123931
Chr04	130391992	130492255	100264	Chr04	130824218	130924626	100409
Chr04	131192610	131354114	161505	Chr04	131609903	131771416	161514
Chr04	131553241	131795071	241831	Chr04	131968382	132210430	242049
Chr04	131884962	131991918	106957	Chr04	132301633	132408856	107224
Chr04	132030244	132193882	163639	Chr04	132442631	132606322	163692
Chr04	132292411	132496065	203655	Chr04	132702601	132906270	203670
Chr04	132833669	132950215	116547	Chr04	133237025	133353591	116567
Chr04	133055979	133183338	127360	Chr04	133455280	133582802	127523
Chr04	133984691	134100275	115585	Chr04	134402987	134518994	116008
Chr04	134213731	134350189	136459	Chr04	134633934	134770737	136804
Chr04	135241212	135344499	103288	Chr04	135688951	135792771	103821
Chr04	135414131	135554153	140023	Chr04	135876870	136017495	140626
Chr04	135937203	136084803	147601	Chr04	136430277	136578082	147806
Chr04	136146639	136291331	144693	Chr04	136639923	136784744	144822
Chr04	136474996	136625166	150171	Chr04	136970812	137121873	151062
Chr04	137309892	137523179	213288	Chr04	137745004	137958357	213354
Chr04	137739632	137876677	137046	Chr04	138178488	138315493	137006
Chr04	139058052	139167996	109945	Chr04	139735220	139845218	109999
Chr04	139685709	139857462	171754	Chr04	140198838	140370984	172147
Chr04	140267494	140398310	130817	Chr04	140787203	140918021	130819
Chr04	140504290	140689257	184968	Chr04	141021005	141206935	185931
Chr04	140859925	140984969	125045	Chr04	141381185	141506391	125207
Chr04	141427692	141542361	114670	Chr04	141963935	142078967	115033
Chr04	141627264	141771020	143757	Chr04	142168751	142312871	144121
Chr04	142401619	142501876	100258	Chr04	142879849	142980161	100313
Chr04	142599390	142716167	116778	Chr04	143086103	143203103	117001
Chr04	144832260	144955156	122897	Chr04	145286639	145409551	122913
Chr04	145684674	145790247	105574	Chr04	146125888	146231619	105732
Chr04	147851634	147954814	103181	Chr04	148342805	148446099	103295
Chr04	148255642	148390315	134674	Chr04	148763375	148898269	134895
Chr04	148699652	148827486	127835	Chr04	149198501	149327102	128602
Chr04	148960267	149069266	109000	Chr04	149466224	149575287	109064
Chr04	150010735	150122257	111523	Chr04	150488739	150600291	111553
Chr04	150635750	150759254	123505	Chr04	151155986	151279409	123424
Chr04	151153194	151257854	104661	Chr04	151672636	151777210	104575
Chr04	151372684	151524123	151440	Chr04	151892791	152044287	151497
Chr04	151605873	151706968	101096	Chr04	152132611	152233891	101281
Chr04	152438439	152552938	114500	Chr04	152986775	153101539	114765
Chr04	152553216	152659153	105938	Chr04	153101799	153207860	106062
Chr04	157213078	157338104	125027	Chr04	157795708	157920838	125131
Chr04	157567145	157761254	194110	Chr04	158148476	158343058	194583
Chr04	158385390	158555367	169978	Chr04	158977512	159147472	169961
Chr04	160283048	160382493	99446	Chr04	160931588	161031832	100245
Chr04	160507578	160619969	112392	Chr04	161153936	161266412	112477
Chr04	161014831	161144848	130018	Chr04	161657242	161787290	130049
Chr04	161584599	161772677	188079	Chr04	162232655	162420642	187988
Chr04	162190487	162301270	110784	Chr04	162853847	162964680	110834
Chr04	162466385	162706496	240112	Chr04	163140443	163380095	239653
Chr04	164115857	164224539	108683	Chr04	164802225	164910946	108722
Chr04	164388759	164503044	114286	Chr04	165081188	165195794	114607
Chr04	165055992	165203526	147535	Chr04	165759243	165906987	147745
Chr04	165512140	165622335	110196	Chr04	166179223	166289778	110556
Chr04	166372549	166474149	101601	Chr04	167052705	167154554	101850
Chr04	166583923	166783135	199213	Chr04	167271346	167470717	199372
Chr04	167169752	167272784	103033	Chr04	167838777	167941913	103137
Chr04	167493625	167640489	146865	Chr04	168180035	168327364	147330
Chr04	168582622	168744344	161723	Chr04	169261599	169423968	162370
Chr04	168747717	168886091	138375	Chr04	169427333	169566353	139021
Chr04	168915874	169102249	186376	Chr04	169596870	169783429	186560
Chr04	169280565	169404263	123699	Chr04	169960965	170084802	123838
Chr04	169584128	169804401	220274	Chr04	170246154	170466649	220496
Chr04	169909846	170057929	148084	Chr04	170573554	170722224	148671
Chr04	170060198	170184287	124090	Chr04	170725513	170849777	124265
Chr04	170314973	170466951	151979	Chr04	170980170	171132098	151929
Chr04	171070493	171173091	102599	Chr04	171868194	171970740	102547
Chr04	171308503	171476900	168398	Chr04	172099746	172268022	168277
Chr04	171478656	171598332	119677	Chr04	172269815	172389690	119876
Chr04	172592055	172695536	103482	Chr04	173400571	173504076	103506
Chr04	172695530	172845008	149479	Chr04	173505239	173654835	149597
Chr04	175464415	175662257	197843	Chr04	176174127	176371682	197556
Chr04	175876146	176011588	135443	Chr04	176581923	176717860	135938
Chr04	177046099	177287710	241612	Chr04	177765602	178007727	242126
Chr04	177287818	177419579	131762	Chr04	178007857	178139485	131629
Chr04	179300697	179469986	169290	Chr04	179976698	180147293	170596
Chr05	92614	261350	168737	Chr05	63839	233244	169406
Chr05	624849	725925	101077	Chr05	604003	705550	101548
Chr05	1294094	1415727	121634	Chr05	1239005	1360625	121621
Chr05	1415908	1525458	109551	Chr05	1360641	1470128	109488
Chr05	1676438	1779231	102794	Chr05	1628351	1731491	103141
Chr05	1821479	2067678	246200	Chr05	1773930	2020391	246462
Chr05	4287648	4401794	114147	Chr05	4208666	4322894	114229
Chr05	4794433	4912349	117917	Chr05	4725983	4844180	118198
Chr05	5149730	5265796	116067	Chr05	5070758	5187017	116260
Chr05	5641930	5745309	103380	Chr05	5565964	5669498	103535
Chr05	6859615	7002847	143233	Chr05	6807002	6950417	143416
Chr05	7199468	7350111	150644	Chr05	7260130	7411087	150958
Chr05	7504983	7641412	136430	Chr05	7566410	7702746	136337
Chr05	8094123	8289392	195270	Chr05	8170143	8365639	195497
Chr05	8790096	8971733	181638	Chr05	8884403	9065953	181551
Chr05	9516073	9810762	294690	Chr05	9651011	9945355	294345
Chr05	10067288	10190835	123548	Chr05	10209533	10332999	123467
Chr05	11132893	11426331	293439	Chr05	11304171	11597788	293618
Chr05	11565644	11676474	110831	Chr05	11745860	11856764	110905
Chr05	13786654	13957981	171328	Chr05	13986337	14157723	171387
Chr05	14009754	14187290	177537	Chr05	14209607	14387262	177656
Chr05	14587500	14691354	103855	Chr05	14780823	14884624	103802
Chr05	14755593	14916290	160698	Chr05	14948413	15108919	160507
Chr05	15478482	15591132	112651	Chr05	15668769	15781214	112446
Chr05	17227934	17370914	142981	Chr05	17446079	17589594	143516
Chr05	18090101	18206007	115907	Chr05	18307143	18423198	116056
Chr05	19393761	19555295	161535	Chr05	19665162	19827041	161880
Chr05	19585605	19695592	109988	Chr05	19857701	19967667	109967
Chr05	19880699	20020690	139992	Chr05	20173065	20313091	140027
Chr05	20556246	20702003	145758	Chr05	20871296	21017271	145976
Chr05	20809032	20911240	102209	Chr05	21117678	21219925	102248
Chr05	21768195	21885629	117435	Chr05	22005953	22123450	117498
Chr05	22765674	22872091	106418	Chr05	22988506	23094884	106379
Chr05	25213957	25341862	127906	Chr05	25204451	25332472	128022
Chr05	26277017	26415402	138386	Chr05	26294968	26433485	138518
Chr05	26683485	26784083	100599	Chr05	26707700	26808414	100715
Chr05	26885970	26997960	111991	Chr05	26911088	27023179	112092
Chr05	27044804	27185603	140800	Chr05	27071294	27212181	140888
Chr05	27621507	27740798	119292	Chr05	27629779	27749204	119426
Chr05	27816349	27918631	102283	Chr05	27828143	27930516	102374
Chr05	28408938	28593310	184373	Chr05	28442716	28627656	184941
Chr05	28764204	28873019	108816	Chr05	28790904	28899706	108803
Chr05	30228275	30349075	120801	Chr05	30135263	30256170	120908
Chr05	30774452	30935786	161335	Chr05	30711965	30873762	161798
Chr05	30967350	31067870	100521	Chr05	30896317	30996958	100642
Chr05	31497252	31614401	117150	Chr05	31391420	31508411	116992
Chr05	31627962	31753175	125214	Chr05	31528702	31653694	124993
Chr05	32447222	32554476	107255	Chr05	32371856	32479124	107269
Chr05	32726201	32929267	203067	Chr05	32652457	32855540	203084
Chr05	33032802	33163505	130704	Chr05	32959358	33090067	130710
Chr05	33444906	33561962	117057	Chr05	33378945	33496044	117100
Chr05	33661880	33874227	212348	Chr05	33604891	33817282	212392
Chr05	34020540	34136946	116407	Chr05	33976120	34092373	116254
Chr05	34306448	34424825	118378	Chr05	34250452	34369007	118556
Chr05	34980119	35123347	143229	Chr05	34952250	35095412	143163
Chr05	36087330	36188948	101619	Chr05	36053565	36154883	101319
Chr05	36517692	36658003	140312	Chr05	36476543	36617291	140749
Chr05	36795424	36947593	152170	Chr05	36768396	36920888	152493
Chr05	37432573	37532738	100166	Chr05	37401530	37502512	100983
Chr05	37918740	38055190	136451	Chr05	37898539	38035038	136500
Chr05	38170092	38292372	122281	Chr05	38150445	38272550	122106
Chr05	38632407	38734561	102155	Chr05	38613583	38715902	102320
Chr05	38734694	38872468	137775	Chr05	38716180	38854602	138423
Chr05	38910643	39027430	116788	Chr05	38893100	39010085	116986
Chr05	39027461	39136963	109503	Chr05	39010409	39120293	109885
Chr05	39337997	39590098	252102	Chr05	39321002	39573164	252163
Chr05	39672170	39914347	242178	Chr05	39647651	39889675	242025
Chr05	39980740	40095233	114494	Chr05	39952346	40067221	114876
Chr05	40284496	40397770	113275	Chr05	40175946	40289379	113434
Chr05	40543412	40659254	115843	Chr05	40436562	40552657	116096
Chr05	40696195	40835657	139463	Chr05	40591376	40731603	140228
Chr05	41365294	41504146	138853	Chr05	41278820	41417753	138934
Chr05	41882578	41990166	107589	Chr05	41809195	41916851	107657
Chr05	42571577	42708555	136979	Chr05	42503966	42641018	137053
Chr05	43042761	43200658	157898	Chr05	43000384	43158112	157729
Chr05	43198910	43321332	122423	Chr05	43158112	43280437	122326
Chr05	44118136	44223374	105239	Chr05	44170131	44275488	105358
Chr05	44223431	44342414	118984	Chr05	44275553	44394654	119102
Chr05	45417240	45552784	135545	Chr05	45430265	45566010	135746
Chr05	48162526	48282513	119988	Chr05	47728599	47848894	120296
Chr05	48619291	49066885	447595	Chr05	48191201	48639415	448215
Chr05	49105191	49249957	144767	Chr05	48679136	48823942	144807
Chr05	50719343	50911644	192302	Chr05	50100795	50293251	192457
Chr05	51296754	51468501	171748	Chr05	50723128	50894948	171821
Chr05	53504602	53707323	202722	Chr05	52974821	53177938	203118
Chr05	53840965	53972560	131596	Chr05	53302242	53434046	131805
Chr05	54771299	54874025	102727	Chr05	54127530	54230275	102746
Chr05	55703070	55822932	119863	Chr05	55065966	55185739	119774
Chr05	56665442	56776630	111189	Chr05	56042982	56154308	111327
Chr05	57322404	57619200	296797	Chr05	56706339	57003377	297039
Chr05	57817001	57923067	106067	Chr05	57217237	57323314	106078
Chr05	57928660	58090342	161683	Chr05	57326297	57488228	161932
Chr05	58252536	58418739	166204	Chr05	57671712	57838044	166333
Chr05	58586545	58814700	228156	Chr05	58006564	58234891	228328
Chr05	58814614	58938306	123693	Chr05	58234887	58358709	123823
Chr05	59658087	59814744	156658	Chr05	59004528	58847555	-156972
Chr05	59814857	59923980	109124	Chr05	58847214	58737899	-109314
Chr05	59924028	60091868	167841	Chr05	58737903	58569569	-168333
Chr05	60347868	60464033	116166	Chr05	59643044	59759431	116388
Chr05	60540238	60672169	131932	Chr05	59864277	59996536	132260
Chr05	61185061	61290080	105020	Chr05	60414860	60520113	105254
Chr05	61354142	61533239	179098	Chr05	60585013	60764238	179226
Chr05	61570978	61708507	137530	Chr05	60801728	60939780	138053
Chr05	62065631	62436919	371289	Chr05	61300236	61672627	372392
Chr05	62898773	63089086	190314	Chr05	62141545	62332077	190533
Chr05	63255949	63379624	123676	Chr05	62475038	62599370	124333
Chr05	64710160	64899299	189140	Chr05	63996230	64185802	189573
Chr05	65286142	65475693	189552	Chr05	64563945	64754171	190227
Chr05	65891502	66037772	146271	Chr05	65192584	65338709	146126
Chr05	66267342	66631396	364055	Chr05	65556001	65920833	364833
Chr05	66840674	67104274	263601	Chr05	66135576	66399206	263631
Chr05	67104509	67272459	167951	Chr05	66399411	66567555	168145
Chr05	67662247	67769268	107022	Chr05	66929673	67036984	107312
Chr05	67924199	68025097	100899	Chr05	67184009	67284994	100986
Chr05	68025109	68187098	161990	Chr05	67290132	67452183	162052
Chr05	68402603	68578574	175972	Chr05	67678380	67854648	176269
Chr05	68741049	68867253	126205	Chr05	68022987	68149272	126286
Chr05	68867853	69011414	143562	Chr05	68150113	68294029	143917
Chr05	69011414	69133837	122424	Chr05	68294152	68416620	122469
Chr05	69133826	69280559	146734	Chr05	68416689	68563551	146863
Chr05	69340720	69648318	307599	Chr05	68624998	68932777	307780
Chr05	69745731	69870181	124451	Chr05	69024115	69148975	124861
Chr05	70365103	70527323	162221	Chr05	69625401	69787995	162595
Chr05	70556279	70688364	132086	Chr05	69822677	69954802	132126
Chr05	70922363	71023390	101028	Chr05	70164202	70265296	101095
Chr05	71023491	71171936	148446	Chr05	70265457	70414167	148711
Chr05	71310650	71708556	397907	Chr05	70552714	70951235	398522
Chr05	72045235	72218134	172900	Chr05	71274413	71447417	173005
Chr05	72228414	72377555	149142	Chr05	71458594	71608229	149636
Chr05	72381718	72533373	151656	Chr05	71613107	71764884	151778
Chr05	72533373	72642430	109058	Chr05	71765617	71875032	109416
Chr05	72787869	72916079	128211	Chr05	72021732	72150656	128925
Chr05	73048256	73199814	151559	Chr05	72280871	72433143	152273
Chr05	73632973	73847701	214729	Chr05	72874794	73089675	214882
Chr05	73925073	74074865	149793	Chr05	73168382	73318830	150449
Chr05	74207851	74334561	126711	Chr05	73406485	73533825	127341
Chr05	74394749	74527105	132357	Chr05	73596212	73729583	133372
Chr05	74564328	74684198	119871	Chr05	73768343	73888709	120367
Chr05	74705793	74989914	284122	Chr05	73912235	74197233	284999
Chr05	74990393	75105369	114977	Chr05	74198125	74313598	115474
Chr05	75205029	75350227	145199	Chr05	74416086	74562142	146057
Chr05	75350479	75646679	296201	Chr05	74563483	74860798	297316
Chr05	75647002	75756991	109990	Chr05	74860366	74970480	110115
Chr05	75756990	75892676	135687	Chr05	74970529	75106396	135868
Chr05	75976603	76081316	104714	Chr05	75190028	75294897	104870
Chr05	76180473	76380592	200120	Chr05	75394646	75595068	200423
Chr05	76524588	76652002	127415	Chr05	75740263	75867556	127294
Chr05	77207436	77330647	123212	Chr05	76425777	76549217	123441
Chr05	77690005	77829737	139733	Chr05	76914998	77054907	139910
Chr05	77829662	78099426	269765	Chr05	77054885	77324724	269840
Chr05	78099428	78279442	180015	Chr05	77324972	77505256	180285
Chr05	78800237	79036146	235910	Chr05	78030442	78266864	236423
Chr05	79036180	79327776	291597	Chr05	78266853	78559494	292642
Chr05	79533472	79671351	137880	Chr05	78762920	78901238	138319
Chr05	79671342	79853815	182474	Chr05	78901285	79084295	183011
Chr05	79853807	79985751	131945	Chr05	79087455	79219855	132401
Chr05	80931685	81120813	189129	Chr05	80082311	80271643	189333
Chr05	81476035	81654623	178589	Chr05	80619837	80799075	179239
Chr05	81783569	81895703	112135	Chr05	80927714	81040399	112686
Chr05	81900330	82034528	134199	Chr05	81045737	81180193	134457
Chr05	82074290	82185323	111034	Chr05	81221338	81332974	111637
Chr05	82192815	82340628	147814	Chr05	81340603	81489174	148572
Chr05	83274443	83491247	216805	Chr05	82401893	82618722	216830
Chr05	83886766	84054180	167415	Chr05	83044724	83212548	167825
Chr05	84907822	85009353	101532	Chr05	84209660	84311572	101913
Chr05	85544656	85646103	101448	Chr05	84837767	84939437	101671
Chr05	87269339	87369051	99713	Chr05	86559457	86659566	100110
Chr05	88813509	88932732	119224	Chr05	87941168	88060650	119483
Chr05	89003039	89107533	104495	Chr05	88147834	88252476	104643
Chr05	89122189	89332689	210501	Chr05	88277633	88488451	210819
Chr05	89336054	89575919	239866	Chr05	88489733	88729561	239829
Chr05	90230251	90416092	185842	Chr05	89403843	89590467	186625
Chr05	90416100	90599867	183768	Chr05	89591287	89775479	184193
Chr05	90654444	90847592	193149	Chr05	89829855	90023459	193605
Chr05	90968615	91092005	123391	Chr05	90154777	90278648	123872
Chr05	91265945	91411865	145921	Chr05	90457363	90603799	146437
Chr05	91414604	91648770	234167	Chr05	90609022	90844296	235275
Chr05	92045133	92215318	170186	Chr05	91261526	91432289	170764
Chr05	93124088	93309486	185399	Chr05	92340025	92526597	186573
Chr05	93479307	93607567	128261	Chr05	92684315	92812818	128504
Chr05	93646986	93771423	124438	Chr05	92877359	93002613	125255
Chr05	93771506	93904604	133099	Chr05	93002759	93136416	133658
Chr05	94607095	94846604	239510	Chr05	93793712	94034301	240590
Chr05	94879452	94999449	119998	Chr05	94062037	94182106	120070
Chr05	95289927	95418710	128784	Chr05	94488432	94617705	129274
Chr05	95546763	95668434	121672	Chr05	94755796	94878428	122633
Chr05	96628556	96755986	127431	Chr05	95655706	95784269	128564
Chr05	97036976	97174113	137138	Chr05	96058623	96196218	137596
Chr05	97177563	97296552	118990	Chr05	96199734	96319301	119568
Chr05	97945160	98147689	202530	Chr05	97004266	97207057	202792
Chr05	98183476	98296005	112530	Chr05	97253099	97365705	112607
Chr05	98641803	98759082	117280	Chr05	97719967	97837941	117975
Chr05	99246508	99374943	128436	Chr05	98336114	98465400	129287
Chr05	100840674	100946848	106175	Chr05	99908422	100015140	106719
Chr05	101618229	101737067	118839	Chr05	100685803	100805215	119413
Chr05	101897689	102107373	209685	Chr05	100988431	101199360	210930
Chr05	102465485	102587966	122482	Chr05	101550978	101674027	123050
Chr05	102610596	102815811	205216	Chr05	101700871	101906832	205962
Chr05	103059290	103167261	107972	Chr05	102300641	102408670	108030
Chr05	104082856	104351776	268921	Chr05	103390916	103660975	270060
Chr05	104366046	104465681	99636	Chr05	103679306	103779487	100182
Chr05	104530380	104763455	233076	Chr05	103863767	104097184	233418
Chr05	104845890	105031978	186089	Chr05	104184940	104371580	186641
Chr05	105105372	105307895	202524	Chr05	104447093	104649952	202860
Chr05	105312337	105442347	130011	Chr05	104656760	104787267	130508
Chr05	105541605	105649991	108387	Chr05	104889609	104998084	108476
Chr05	105960820	106110007	149188	Chr05	105308814	105458263	149450
Chr05	106255698	106360272	104575	Chr05	105604404	105709011	104608
Chr05	106360095	106467782	107688	Chr05	105709010	105816764	107755
Chr05	106896563	107169112	272550	Chr05	105897551	106170051	272501
Chr05	107267815	107590701	322887	Chr05	106275145	106598055	322911
Chr05	108025205	108176577	151373	Chr05	107035277	107187109	151833
Chr05	108176577	108308302	131726	Chr05	107187337	107319134	131798
Chr05	108774444	108879324	104881	Chr05	107787653	107893235	105583
Chr05	108960114	109108842	148729	Chr05	107936777	108085652	148876
Chr05	109374714	109603155	228442	Chr05	108333073	108561912	228840
Chr05	110470913	110573471	102559	Chr05	109229714	109332730	103017
Chr05	111148098	111249746	101649	Chr05	109847405	109949197	101793
Chr05	111293941	111454857	160917	Chr05	109994559	110156617	162059
Chr05	111566264	111739164	172901	Chr05	110269703	110443395	173693
Chr05	112056817	112195128	138312	Chr05	110674291	110813224	138934
Chr05	112325003	112446894	121892	Chr05	110953041	111074881	121841
Chr05	112858944	113014712	155769	Chr05	111455098	111611109	156012
Chr05	119470895	119577935	107041	Chr05	117692781	117800489	107709
Chr05	120174196	120291304	117109	Chr05	118397976	118515753	117778
Chr05	121025964	121139956	113993	Chr05	119411415	119525884	114470
Chr05	121281294	121409356	128063	Chr05	119682576	119811159	128584
Chr05	121802953	121922771	119819	Chr05	120220484	120340471	119988
Chr05	121992912	122112619	119708	Chr05	120422249	120542431	120183
Chr05	122172831	122290584	117754	Chr05	120611305	120729497	118193
Chr05	122429346	122534256	104911	Chr05	120869744	120974711	104968
Chr05	123162709	123459188	296480	Chr05	121455304	121752469	297166
Chr05	124316751	124470955	154205	Chr05	122365073	122520158	155086
Chr05	124600829	124757283	156455	Chr05	122634203	122791124	156922
Chr05	125136531	125302835	166305	Chr05	123158081	123325261	167181
Chr05	125468960	125584100	115141	Chr05	123459788	123575116	115329
Chr05	126095660	126199667	104008	Chr05	124126071	124230509	104439
Chr05	126437384	126557496	120113	Chr05	124457458	124578755	121298
Chr05	127741329	127880483	139155	Chr05	125925806	126065754	139949
Chr05	127915149	128053191	138043	Chr05	126131477	126269918	138442
Chr05	128296844	128416685	119842	Chr05	126525372	126645703	120332
Chr05	128964859	129094342	129484	Chr05	127181697	127311355	129659
Chr05	129163224	129423748	260525	Chr05	127374648	127636356	261709
Chr05	130299186	130597604	298419	Chr05	128542279	128840701	298423
Chr05	130659983	130784127	124145	Chr05	128941454	129065739	124286
Chr05	131031485	131158369	126885	Chr05	129326149	129453246	127098
Chr05	131206181	131353197	147017	Chr05	129475720	129623173	147454
Chr05	131561794	131851618	289825	Chr05	129831556	130121897	290342
Chr05	132383813	132581663	197851	Chr05	130660975	130859002	198028
Chr05	132666840	132823515	156676	Chr05	130944535	131101429	156895
Chr05	132828153	132971785	143633	Chr05	131103530	131247412	143883
Chr05	133491682	133646912	155231	Chr05	131776675	131932208	155534
Chr05	134395029	134494567	99539	Chr05	132703623	132803698	100076
Chr05	134651171	134866925	215755	Chr05	132962999	133179241	216243
Chr05	134867027	134992199	125173	Chr05	133179400	133304806	125407
Chr05	134994095	135120022	125928	Chr05	133306914	133433054	126141
Chr05	135390684	135521894	131211	Chr05	133819582	133951295	131714
Chr05	135523616	135638597	114982	Chr05	133954251	134070017	115767
Chr05	135980669	136096379	115711	Chr05	134415465	134531548	116084
Chr05	137308732	137410434	101703	Chr05	135576314	135678281	101968
Chr05	137904742	138058212	153471	Chr05	136158236	136312022	153787
Chr05	138938218	139107125	168908	Chr05	137137366	137307589	170224
Chr05	140443050	140544440	101391	Chr05	138678724	138780538	101815
Chr05	141500384	141620057	119674	Chr05	140008874	139888661	-120212
Chr05	141777198	141889365	112168	Chr05	140012202	140124581	112380
Chr05	142150249	142264347	114099	Chr05	140406314	140520597	114284
Chr05	142554416	142844078	289663	Chr05	140814589	141105267	290679
Chr05	143202476	143332032	129557	Chr05	141465750	141595486	129737
Chr05	143489555	143637868	148314	Chr05	141754065	141902346	148282
Chr05	144140520	144258582	118063	Chr05	142447542	142566137	118596
Chr05	144750786	144970739	219954	Chr05	143101733	143321934	220202
Chr05	145051392	145177580	126189	Chr05	143392039	143518589	126551
Chr05	148022506	148154223	131718	Chr05	143554564	143687017	132454
Chr05	149952955	150206434	253480	Chr05	145720053	145973630	253578
Chr05	150787361	150912658	125298	Chr05	146561057	146686502	125446
Chr05	151605717	151758351	152635	Chr05	147415007	147568115	153109
Chr05	151761004	151884694	123691	Chr05	147571170	147694767	123598
Chr05	152260905	152417726	156822	Chr05	148065819	148222590	156772
Chr05	152768260	152904468	136209	Chr05	148650278	148514335	-135942
Chr05	152823222	152926216	102995	Chr05	148834386	148937033	102648
Chr05	153335942	153468831	132890	Chr05	149552896	149686132	133237
Chr05	153468831	153756403	287573	Chr05	149686395	149974173	287779
Chr05	153756584	153897463	140880	Chr05	149974319	150115424	141106
Chr05	154054621	154155550	100930	Chr05	150273019	150374021	101003
Chr05	154155555	154278048	122494	Chr05	150373981	150496458	122478
Chr05	154418144	154571081	152938	Chr05	150628179	150781446	153268
Chr05	156195642	156311594	115953	Chr05	153454195	153570573	116379
Chr05	156548128	156702483	154356	Chr05	153810779	153965792	155014
Chr05	156702484	156930064	227581	Chr05	153966163	154193708	227546
Chr05	157272056	157459947	187892	Chr05	154560793	154749643	188851
Chr05	157611304	157775130	163827	Chr05	154891645	155055818	164174
Chr05	157796074	157938298	142225	Chr05	155087029	155230276	143248
Chr05	158078788	158208291	129504	Chr05	155376204	155505959	129756
Chr05	158274573	158402670	128098	Chr05	155572751	155700758	128008
Chr05	158419731	158546268	126538	Chr05	155717856	155844339	126484
Chr05	159186330	159346048	159719	Chr05	156505277	156665174	159898
Chr05	159530542	159631607	101066	Chr05	156831783	156932844	101062
Chr05	160000766	160187653	186888	Chr05	157309295	157496385	187091
Chr05	160194786	160366998	172213	Chr05	157503731	157675860	172130
Chr05	160611582	160775195	163614	Chr05	157933860	158097501	163642
Chr05	162278020	162381414	103395	Chr05	159542897	159646102	103206
Chr05	162514197	162698594	184398	Chr05	159794641	159978715	184075
Chr05	163611518	163719985	108468	Chr05	160933326	161042011	108686
Chr05	164828353	165031096	202744	Chr05	161961454	162164461	203008
Chr05	165339022	165443289	104268	Chr05	162480926	162585637	104712
Chr05	165898860	166063605	164746	Chr05	162950231	163114843	164613
Chr05	166179904	166438964	259061	Chr05	163203934	163464933	261000
Chr05	166768337	166914150	145814	Chr05	163803083	163948790	145708
Chr05	167350658	167594787	244130	Chr05	164382368	164626909	244542
Chr05	167730797	167908073	177277	Chr05	164746514	164924110	177597
Chr05	168422326	168648305	225980	Chr05	165443276	165669360	226085
Chr05	168708521	168849721	141201	Chr05	165729402	165870525	141124
Chr05	169083618	169226882	143265	Chr05	166104483	166247793	143311
Chr05	169227110	169357166	130057	Chr05	166247802	166377845	130044
Chr05	169384484	169594281	209798	Chr05	166405288	166614571	209284
Chr05	169720032	169903660	183629	Chr05	166748794	166932535	183742
Chr05	170199719	170308117	108399	Chr05	167240550	167349065	108516
Chr05	171906181	172095346	189166	Chr05	168932305	169121318	189014
Chr05	172696586	172888850	192265	Chr05	169704566	169896516	191951
Chr05	172892183	173046727	154545	Chr05	169898106	170052374	154269
Chr05	173220045	173418713	198669	Chr05	170542888	170741632	198745
Chr05	173974479	174096255	121777	Chr05	171325471	171447111	121641
Chr05	174302706	174407678	104973	Chr05	171631645	171736688	105044
Chr05	174407767	174540401	132635	Chr05	171736812	171869334	132523
Chr05	175634126	175756332	122207	Chr05	173008797	173130917	122121
Chr05	176538761	176839411	300651	Chr05	173897640	174198001	300362
Chr05	176855529	176956486	100958	Chr05	174214166	174315000	100835
Chr05	177885975	178036831	150857	Chr05	175265238	175416150	150913
Chr06	184235	363746	179512	Chr06	172951	352992	180042
Chr06	1003272	1119744	116473	Chr06	993343	1109906	116564
Chr06	1659328	1827644	168317	Chr06	1626243	1794910	168668
Chr06	1944496	2078373	133878	Chr06	1905538	2040041	134504
Chr06	3152581	3260061	107481	Chr06	3179386	3287673	108288
Chr06	4125143	4463636	338494	Chr06	4329422	4667965	338544
Chr06	4464076	4574341	110266	Chr06	4668418	4778536	110119
Chr06	4604444	4819641	215198	Chr06	4808004	5022695	214692
Chr06	4821839	5078657	256819	Chr06	5024310	5281956	257647
Chr06	5159108	5427781	268674	Chr06	5364038	5632623	268586
Chr06	5541152	5686433	145282	Chr06	5755087	5900477	145391
Chr06	5851884	6024825	172942	Chr06	6060170	6233144	172975
Chr06	6083345	6225250	141906	Chr06	6292001	6433971	141971
Chr06	7170795	7345464	174670	Chr06	7371792	7546403	174612
Chr06	7354957	7470539	115583	Chr06	7546402	7662150	115749
Chr06	7968260	8098922	130663	Chr06	8165372	8296234	130863
Chr06	8223219	8334119	110901	Chr06	8415837	8526785	110949
Chr06	8350607	8502026	151420	Chr06	8545490	8696923	151434
Chr06	8552179	8656820	104642	Chr06	8749945	8854495	104551
Chr06	8713815	8844806	130992	Chr06	8908613	9039634	131022
Chr06	8924248	9049880	125633	Chr06	9108649	9234546	125898
Chr06	9095916	9215654	119739	Chr06	9276647	9396648	120002
Chr06	9725390	9855117	129728	Chr06	9911097	10040579	129483
Chr06	9960259	10216050	255792	Chr06	10149766	10405825	256060
Chr06	10558072	10677618	119547	Chr06	10748128	10867714	119587
Chr06	11268232	11384372	116141	Chr06	11455806	11571962	116157
Chr06	11612424	11726441	114018	Chr06	11818839	11932598	113760
Chr06	11738271	11850933	112663	Chr06	11932598	12045282	112685
Chr06	11870534	12006070	135537	Chr06	12064991	12201062	136072
Chr06	12601606	12861772	260167	Chr06	12822663	13082980	260318
Chr06	13059309	13249072	189764	Chr06	13279591	13469260	189670
Chr06	13292192	13485257	193066	Chr06	13511247	13704489	193243
Chr06	13731244	13931694	200451	Chr06	13947841	14148521	200681
Chr06	14178478	14333021	154544	Chr06	14396458	14551385	154928
Chr06	14542627	14658050	115424	Chr06	14756703	14872099	115397
Chr06	15423319	15561114	137796	Chr06	15543588	15681641	138054
Chr06	15846740	15947853	101114	Chr06	15965028	16066191	101164
Chr06	15951016	16122985	171970	Chr06	16069739	16241860	172122
Chr06	17289532	17478840	189309	Chr06	17357690	17547103	189414
Chr06	18839881	18977665	137785	Chr06	18876304	19014801	138498
Chr06	19229402	19354755	125354	Chr06	19257738	19383377	125640
Chr06	19794071	19922427	128357	Chr06	19833956	19962332	128377
Chr06	20048346	20184621	136276	Chr06	20089457	20226158	136702
Chr06	20964776	21075667	110892	Chr06	21045779	21156996	111218
Chr06	21308868	21414338	105471	Chr06	21370503	21476448	105946
Chr06	21441279	21543292	102014	Chr06	21505662	21607531	101870
Chr06	21891166	22017427	126262	Chr06	22140149	22266602	126454
Chr06	23030304	23143215	112912	Chr06	23263212	23376113	112902
Chr06	24517243	24618950	101708	Chr06	24765179	24867169	101991
Chr06	24843066	24960568	117503	Chr06	25091973	25210185	118213
Chr06	25831123	25963388	132266	Chr06	30272012	30404206	132195
Chr06	26310085	26425525	115441	Chr06	30774898	30890109	115212
Chr06	26473135	26573319	100185	Chr06	30934748	31035058	100311
Chr06	28297306	28405090	107785	Chr06	33006557	33114861	108305
Chr06	28518622	28672680	154059	Chr06	33230199	33384526	154328
Chr06	28728929	28832490	103562	Chr06	33440998	33544940	103943
Chr06	29323898	29496725	172828	Chr06	28848885	28676309	-172575
Chr06	29496928	29674627	177700	Chr06	28676084	28498638	-177445
Chr06	30029118	30179178	150061	Chr06	28154642	28004723	-149918
Chr06	30229640	30336739	107100	Chr06	27946106	27838670	-107435
Chr06	30714303	30844973	130671	Chr06	27417588	27286854	-130733
Chr06	31987754	32110116	122363	Chr06	26139038	26016687	-122350
Chr06	32225495	32434206	208712	Chr06	25893922	25684796	-209125
Chr06	32458389	32613999	155611	Chr06	25660035	25504297	-155737
Chr06	32709583	32821540	111958	Chr06	34011404	34123365	111962
Chr06	32927324	33109845	182522	Chr06	34229994	34413451	183458
Chr06	33946803	34127980	181178	Chr06	35233031	35414556	181526
Chr06	35196517	35315681	119165	Chr06	36195411	36314882	119472
Chr06	35571679	35682627	110949	Chr06	36581281	36692395	111115
Chr06	35747923	35864189	116267	Chr06	36745747	36862172	116426
Chr06	36249597	36383138	133542	Chr06	37252557	37386438	133882
Chr06	36478709	36710784	232076	Chr06	37485151	37717503	232353
Chr06	36876673	37087162	210490	Chr06	37882938	38093933	210996
Chr06	37088739	37212048	123310	Chr06	38097899	38221329	123431
Chr06	37302672	37445897	143226	Chr06	38325781	38469720	143940
Chr06	38222369	38333720	111352	Chr06	39082443	39193888	111446
Chr06	38477183	38622277	145095	Chr06	39342366	39488051	145686
Chr06	38898061	38998868	100808	Chr06	39763107	39864372	101266
Chr06	39039001	39322487	283487	Chr06	39908166	40192075	283910
Chr06	39773541	39951612	178072	Chr06	40652534	40830942	178409
Chr06	40126076	40312885	186810	Chr06	41009440	41196540	187101
Chr06	40312894	40521315	208422	Chr06	41196698	41405135	208438
Chr06	40748435	40909000	160566	Chr06	41825372	41986852	161481
Chr06	41396533	41504456	107924	Chr06	42506005	42614106	108102
Chr06	41664714	41846286	181573	Chr06	42780834	42963187	182354
Chr06	42048018	42180621	132604	Chr06	43161506	43294245	132740
Chr06	42692998	42808685	115688	Chr06	43843619	43959627	116009
Chr06	43735036	43911066	176031	Chr06	44943710	45120614	176905
Chr06	44056225	44235944	179720	Chr06	45265681	45446654	180974
Chr06	44344470	44444966	100497	Chr06	45551875	45652674	100800
Chr06	44780176	44882500	102325	Chr06	45940896	46043122	102227
Chr06	44882507	45041845	159339	Chr06	46043670	46203588	159919
Chr06	45041859	45144039	102181	Chr06	46203672	46306561	102890
Chr06	45144133	45308065	163933	Chr06	46306731	46471315	164585
Chr06	45869826	46010330	140505	Chr06	47040058	47181580	141523
Chr06	46019370	46156688	137319	Chr06	47189716	47327905	138190
Chr06	46215835	46391730	175896	Chr06	47457480	47634619	177140
Chr06	46661893	46801372	139480	Chr06	47908391	48048285	139895
Chr06	47261592	47476357	214766	Chr06	48507481	48723101	215621
Chr06	47515230	47847917	332688	Chr06	48757834	49091462	333629
Chr06	47961232	48160285	199054	Chr06	49206477	49406052	199576
Chr06	48619370	48774573	155204	Chr06	49694676	49850021	155346
Chr06	49213131	49334383	121253	Chr06	50292253	50413640	121388
Chr06	49643699	49747899	104201	Chr06	50724484	50829159	104676
Chr06	49913086	50034313	121228	Chr06	50998406	51120400	121995
Chr06	50061290	50162402	101113	Chr06	51142433	51243703	101271
Chr06	50162597	50287629	125033	Chr06	51243719	51369058	125340
Chr06	50287625	50623941	336317	Chr06	51378947	51716546	337600
Chr06	51003329	51126853	123525	Chr06	52095744	52219680	123937
Chr06	51373861	51595475	221615	Chr06	52446361	52669082	222722
Chr06	51886555	52024842	138288	Chr06	52953382	53092051	138670
Chr06	52149310	52282347	133038	Chr06	53234993	53369119	134127
Chr06	52415752	52524637	108886	Chr06	53537094	53646726	109633
Chr06	53149877	53279132	129256	Chr06	54282856	54412183	129328
Chr06	53971039	54083655	112617	Chr06	55137945	55250932	112988
[truncated: 3,280 more rows]
