# Supplementary material for: High-quality reference genome sequences of two coconut cultivars provide insights into evolution of monocot chromosomes and differentiation of fiber content and plant height
Source: Genome Biol. 2021 Nov 4;22:304. doi: 10.1186/s13059-021-02522-9 (PMC8567702; doi:10.1186/s13059-021-02522-9)
Supplement: Supplementary file 18 — Additional file 18: Table S16. The syntenic blocks detected between Cn. tall and Cn. dwarf by MCScanX. [file 13059_2021_2522_MOESM18_ESM.xlsx]

## Sheet: Table S16
Table S16: The syntenic blocks detected between Cn. tall and Cn. dwarf by MCScanX.
Cn. tall	Start_1	End_1	Length_1	Cn. dwarf	Start_2	End_2	Length_2	Orientation
Chr01	383077	214354238	213971162	Chr01	105240	217792483	217687244	+
Chr01	15128723	19336244	4207522	Chr01	58356308	61397230	3040923	+
Chr01	57218610	60425017	3206408	Chr01	15309578	19049529	3739952	+
Chr01	109441022	168203361	58762340	Chr01	20207028	27308056	7101029	+
Chr01	18942429	24790917	5848489	Chr01	100547440	164360221	63812782	+
Chr01	49778341	54225460	4447120	Chr01	209348552	212085768	2737217	+
Chr01	178256607	183037156	4780550	Chr01	188363100	193231733	4868634	+
Chr01	190227699	194558257	4330559	Chr01	207216883	211228174	4011292	+
Chr01	185125628	189669868	4544241	Chr01	183290909	186585943	3295035	+
Chr01	18430427	21758649	3328223	Chr01	49376149	51851096	2474948	+
Chr01	78097736	116898312	38800577	Chr01	62398753	106024275	43625523	+
Chr01	31637619	42653806	11016188	Chr01	185680328	173081986	12598343	-
Chr01	168191728	175335123	7143396	Chr01	44178259	41287038	2891222	-
Chr01	177501424	182187914	4686491	Chr01	39877435	33638708	6238728	-
Chr01	167329633	168702057	1372425	Chr01	171775337	170449697	1325641	-
Chr01	179568726	187265504	7696779	Chr01	190794820	183027968	7766853	-
Chr01	53883927	55548419	1664493	Chr01	57419357	54668186	2751172	-
Chr01	189201790	192232087	3030298	Chr01	195713900	192765518	2948383	-
Chr01	15068731	19336244	4267514	Chr01	19737796	15320701	4417096	-
Chr01	204850867	206266314	1415448	Chr01	216042687	213217980	2824708	-
Chr01	18893481	22473363	3579883	Chr01	151964052	82040488	69923565	-
Chr01	48507110	52069349	3562240	Chr01	198263262	193883650	4379613	-
Chr01	183172732	186700773	3528042	Chr01	52519515	50291687	2227829	-
Chr01	49778341	53082114	3303774	Chr01	48171100	45198439	2972662	-
Chr01	204867021	207829692	2962672	Chr01	48453236	45933777	2519460	-
Chr01	109441022	159119751	49678730	Chr01	160371105	135571980	24799126	-
Chr01	186268211	189896703	3628493	Chr01	193427664	189804012	3623653	-
Chr01	18986631	32912148	13925518	Chr01	34296235	19421198	14875038	-
Chr01	205874336	207417086	1542751	Chr01	202104384	199174775	2929610	-
Chr01	184818153	186052665	1234513	Chr01	209649321	208251259	1398063	-
Chr02	157281628	162421225	5139598	Chr01	208583745	211730155	3146411	+
Chr02	181347213	184431902	3084690	Chr01	43617680	47356375	3738696	+
Chr02	159929969	162430274	2500306	Chr01	46560488	49202644	2642157	+
Chr02	160534390	163665778	3131389	Chr01	51299600	55967864	4668265	+
Chr02	177996777	179795031	1798255	Chr01	206606486	209584138	2977653	+
Chr02	84073873	110062066	25988194	Chr01	7316505	10434599	3118095	+
Chr02	40905355	50876884	9971530	Chr01	135571525	162488496	26916972	+
Chr02	84073873	104546545	20472673	Chr01	109243001	160895046	51652046	+
Chr02	163573487	165858281	2284795	Chr01	50364743	51980600	1615858	+
Chr02	37507571	50375553	12867983	Chr01	190227403	193092979	2865577	+
Chr02	80792289	110062066	29269778	Chr01	181882300	185239015	3356716	+
Chr02	181196111	183204235	2008125	Chr01	45464404	48277279	2812876	+
Chr02	171268486	172939720	1671235	Chr01	187085085	190919007	3833923	+
Chr02	159929969	162370518	2440550	Chr01	214330058	211924341	2405718	-
Chr02	152651909	156706619	4054711	Chr01	215426482	212560906	2865577	-
Chr02	157281628	161644663	4363036	Chr01	52874112	50174035	2700078	-
Chr02	150467439	154890650	4423212	Chr01	203107044	200481134	2625911	-
Chr02	139849476	143744790	3895315	Chr01	214782331	212441092	2341240	-
Chr02	153457649	156044783	2587135	Chr01	52519515	50159113	2360403	-
Chr02	153457649	157076098	3618450	Chr01	210812973	209127104	1685870	-
Chr02	9813479	17555109	7741631	Chr01	172371211	157827477	14543735	-
Chr03	11821058	17534359	5713302	Chr01	209101498	211632172	2530675	+
Chr03	17654951	19515779	1860829	Chr01	202924843	204598090	1673248	+
Chr03	29496807	30724467	1227661	Chr01	196096096	198529960	2433865	+
Chr03	13701614	17218141	3516528	Chr01	208697348	210816953	2119606	+
Chr03	22183215	25406813	3223599	Chr01	208232064	211074682	2842619	+
Chr03	5626157	5930480	304324	Chr01	212149336	212912678	763343	+
Chr03	92063460	155167665	63104206	Chr01	213252202	217759168	4506967	+
Chr03	18791876	21034403	2242528	Chr01	50844404	52522127	1677724	+
Chr03	124322681	162081298	37758618	Chr01	96146068	147716794	51570727	+
Chr03	28555374	29775660	1220287	Chr01	208039663	209375471	1335809	+
Chr03	163495056	172836646	9341591	Chr01	188327261	192765518	4438258	+
Chr03	16386934	18203458	1816525	Chr01	180599626	184120716	3521091	+
Chr03	877332	2973654	2096323	Chr01	183013752	186187470	3173719	+
Chr03	19074223	21161700	2087478	Chr01	54505265	59251537	4746273	+
Chr03	2771	7138470	7135700	Chr01	217361921	211774449	5587473	-
Chr03	8691694	13073971	4382278	Chr01	207721330	204405944	3315387	-
Chr03	18819654	20620615	1800962	Chr01	209839768	207991412	1848357	-
Chr03	147109517	164042597	16933081	Chr01	8479066	6088227	2390840	-
Chr03	20367347	21780565	1413219	Chr01	203107044	201726404	1380641	-
Chr03	22427152	23159901	732750	Chr01	201580500	200730708	849793	-
Chr03	39949409	42857360	2907952	Chr01	213465487	210816953	2648535	-
Chr03	416576	4680917	4264342	Chr01	210637477	206443809	4193669	-
Chr03	26570054	28337076	1767023	Chr01	198648786	197302218	1346569	-
Chr03	20985954	24138633	3152680	Chr01	190319970	187488486	2831485	-
Chr03	172178752	175575984	3397233	Chr01	214996578	213927747	1068832	-
Chr03	40529825	42857360	2327536	Chr01	208697348	205887181	2810168	-
Chr03	27031261	29226482	2195222	Chr01	202500783	200118939	2381845	-
Chr03	33821598	35881431	2059834	Chr01	209389299	208251259	1138041	-
Chr03	27176079	29522209	2346131	Chr01	17556788	12887562	4669227	-
Chr03	15619657	18288986	2669330	Chr01	209379382	205887181	3492202	-
Chr03	23326321	25061776	1735456	Chr01	198017594	196381922	1635673	-
Chr03	2969571	4082801	1113231	Chr01	22014140	16779706	5234435	-
Chr03	169069637	174706232	5636596	Chr01	185762565	181624768	4137798	-
Chr03	62628546	65727840	3099295	Chr01	188706357	185063916	3642442	-
Chr03	40584695	44883752	4299058	Chr01	198025931	195019078	3006854	-
Chr04	137785096	179872103	42087008	Chr01	183647886	217655991	34008106	+
Chr04	149229759	152842927	3613169	Chr01	207503647	211228174	3724528	+
Chr04	172649349	175561056	2911708	Chr01	208583745	211730155	3146411	+
Chr04	137706226	142866265	5160040	Chr01	50446520	54417528	3971009	+
Chr04	140047519	142252472	2204954	Chr01	181724309	188726588	7002280	+
Chr04	154660677	156891148	2230472	Chr01	208248654	210258525	2009872	+
Chr04	172649349	174707913	2058565	Chr01	215374464	217759168	2384705	+
Chr04	26808084	41123148	14315065	Chr01	105077250	164360221	59282972	+
Chr04	172307858	175018144	2710287	Chr01	207503647	210258525	2754879	+
Chr04	140264542	142154321	1889780	Chr01	186692440	191154594	4462155	+
Chr04	172750738	175018144	2267407	Chr01	48453236	52522127	4068892	+
Chr04	169457075	171974508	2517434	Chr01	44022565	46562335	2539771	+
Chr04	140194669	142252472	2057804	Chr01	50364743	52522127	2157385	+
Chr04	76833408	108627122	31793715	Chr01	199782925	198819448	963478	-
Chr04	139341816	142500442	3158627	Chr01	164515519	100548180	63967340	-
Chr04	151821085	152842927	1021843	Chr01	198025931	197400938	624994	-
Chr04	137706226	141052414	3346189	Chr01	193427664	188331367	5096298	-
Chr04	148579679	150213726	1634048	Chr01	195206820	192527897	2678924	-
Chr04	140047519	143092637	3045119	Chr01	46560488	44520969	2039520	-
Chr04	137706226	140725391	3019166	Chr01	189801900	188331367	1470534	-
Chr04	168872246	170584140	1711895	Chr01	215679416	213008504	2670913	-
Chr04	154416286	155800292	1384007	Chr01	210241915	208743658	1498258	-
Chr04	173696553	175018144	1321592	Chr01	215426482	212992771	2433712	-
Chr04	150211933	151352621	1140689	Chr01	52219617	50679417	1540201	-
Chr04	172877156	175557851	2680696	Chr01	212360525	209077623	3282903	-
Chr04	173499247	175018144	1518898	Chr01	196381452	194061989	2319464	-
Chr04	129503798	134752084	5248287	Chr01	49942896	45957841	3985056	-
Chr04	161057231	162636152	1578922	Chr01	47240654	45198439	2042216	-
Chr04	166655473	167731853	1076381	Chr01	210241915	209375471	866445	-
Chr04	144261767	147224383	2962617	Chr01	193427664	190387157	3040508	-
Chr05	25607987	27597452	1989466	Chr01	630673	5165488	4534816	+
Chr05	142797160	147190598	4393439	Chr01	160893374	165895363	5001990	+
Chr05	60751362	63786472	3035111	Chr01	46969443	48086032	1116590	+
Chr05	170644652	173985848	3341197	Chr01	206606486	210060673	3454188	+
Chr05	173197128	174315356	1118229	Chr01	50364743	50886332	521590	+
Chr05	46396197	53385114	6988918	Chr01	212834180	216046593	3212414	+
Chr05	29709749	31987931	2278183	Chr01	212665797	216839653	4173857	+
Chr05	170732482	173753387	3020906	Chr01	49728214	52225520	2497307	+
Chr05	170789007	173620344	2831338	Chr01	209170262	210678076	1507815	+
Chr05	39467498	41832594	2365097	Chr01	46414602	47242458	827857	+
Chr05	9189561	11636931	2447371	Chr01	188706357	192527897	3821541	+
Chr05	48064825	53306225	5241401	Chr01	50364743	52522127	2157385	+
Chr05	19286016	20582127	1296112	Chr01	213189045	215524115	2335071	+
Chr05	9189561	11636931	2447371	Chr01	44178259	47356375	3178117	+
Chr05	66777785	80255003	13477219	Chr01	213252202	216046593	2794392	+
Chr05	170644652	172437360	1792709	Chr01	50883516	52522127	1638612	+
Chr05	9839200	11900378	2061179	Chr01	198816503	201070881	2254379	+
Chr05	34623074	37477688	2854615	Chr01	188363100	190802243	2439144	+
Chr05	166936073	169259543	2323471	Chr01	50364743	53322398	2957656	+
Chr05	37051599	38341312	1289714	Chr01	179676878	181978589	2301712	+
Chr05	166936073	169652971	2716899	Chr01	209348552	211220185	1871634	+
Chr05	6919114	8553809	1634696	Chr01	188733996	192120758	3386763	+
Chr05	161454170	176771611	15317442	Chr01	58039964	47356375	10683590	-
Chr05	171879922	175236392	3356471	Chr01	209170262	206372685	2797578	-
Chr05	60751362	69127381	8376020	Chr01	188706357	185063916	3642442	-
Chr05	28723458	31560555	2837098	Chr01	209348552	206833081	2515472	-
Chr05	1822176	4108073	2285898	Chr01	215616159	212560906	3055254	-
Chr05	48571608	55257559	6685952	Chr01	215616159	212667385	2948775	-
Chr05	35950143	39611615	3661473	Chr01	45761980	42723091	3038890	-
Chr05	15318883	16746822	1427940	Chr01	47353341	44520969	2832373	-
Chr05	4288245	5434731	1146487	Chr01	191247849	188331367	2916483	-
Chr05	10772378	12251917	1479540	Chr01	210241915	208251259	1990657	-
Chr05	170644652	172437360	1792709	Chr01	9453764	7319477	2134288	-
Chr05	50136452	55409024	5272573	Chr01	210236031	208251259	1984773	-
Chr05	173413777	175136577	1722801	Chr01	190794820	188372034	2422787	-
Chr05	169730231	173229724	3499494	Chr01	46560488	43561735	2998754	-
Chr05	60751362	63675549	2924188	Chr01	210478956	209375471	1103486	-
Chr05	7760366	10162916	2402551	Chr01	209649321	208998971	650351	-
Chr05	166936073	169732123	2796051	Chr01	47240654	44520969	2719686	-
Chr06	12435450	15991757	3556308	Chr01	181724309	188864730	7140422	+
Chr06	9447828	15230446	5782619	Chr01	207572893	211228174	3655282	+
Chr06	168413303	171853736	3440434	Chr01	188670729	192765518	4094790	+
Chr06	11742029	15353505	3611477	Chr01	44022565	48455878	4433314	+
Chr06	11306644	15230446	3923803	Chr01	50364743	53882298	3517556	+
Chr06	11306644	14817311	3510668	Chr01	194048402	198026918	3978517	+
Chr06	11323118	13413669	2090552	Chr01	136274934	172371522	36096589	+
Chr06	11282777	12744645	1461869	Chr01	212273952	214775750	2501799	+
Chr06	154237863	157620394	3382532	Chr01	187112576	190497261	3384686	+
Chr06	100211431	134098381	33886951	Chr01	135571525	160754368	25182844	+
Chr06	11464867	14186875	2722009	Chr01	208039663	209656590	1616928	+
Chr06	156453767	159446037	2992271	Chr01	45464404	49246383	3781980	+
Chr06	8445767	10038108	1592342	Chr01	13833330	19316406	5483077	+
Chr06	156224761	158562427	2337667	Chr01	205538853	208998971	3460119	+
Chr06	4519289	6045302	1526014	Chr01	208027844	210541394	2513551	+
Chr06	11306644	13022185	1715542	Chr01	185031607	190323550	5291944	+
Chr06	159541805	161282981	1741177	Chr01	204591303	206612032	2020730	+
Chr06	164875238	166103700	1228463	Chr01	188363100	190650164	2287065	+
Chr06	10796214	11746583	950370	Chr01	208697348	210816953	2119606	+
Chr06	165251410	167556276	2304867	Chr01	181724309	187225076	5500768	+
Chr06	167927828	169398331	1470504	Chr01	199240116	202108689	2868574	+
Chr06	26030338	36025938	9995601	Chr01	17556788	12445942	5110847	-
Chr06	6162021	7600023	1438003	Chr01	213754413	211220185	2534229	-
Chr06	159129648	161261261	2131614	Chr01	47353341	44039936	3313406	-
Chr06	158441095	159547958	1106864	Chr01	188670729	185063916	3606814	-
Chr06	160313378	162587100	2273723	Chr01	210236031	208743658	1492374	-
Chr06	10956019	12698637	1742619	Chr01	58039964	55649234	2390731	-
Chr06	158812503	161139133	2326631	Chr01	198025931	194113364	3912568	-
Chr06	159541805	161282981	1741177	Chr01	170934352	154998323	15936030	-
Chr06	12471699	16351622	3879924	Chr01	189334536	185063916	4270621	-
Chr06	11323118	13334049	2010932	Chr01	206606486	204598090	2008397	-
Chr06	160456467	162587100	2130634	Chr01	211077495	209173381	1904115	-
Chr07	156272754	166424768	10152015	Chr01	167502851	185684444	18181594	+
Chr07	139322	3039547	2900226	Chr01	105240	5165488	5060249	+
Chr07	25230631	84391515	59160885	Chr01	46560488	55585285	9024798	+
Chr07	9380704	10935949	1555246	Chr01	1565567	5165488	3599922	+
Chr07	143656270	158472084	14815815	Chr01	105077250	162488496	57411247	+
Chr07	144284599	157720250	13435652	Chr01	22222448	27677523	5455076	+
Chr07	4194801	5656393	1461593	Chr01	212665797	215758935	3093139	+
Chr07	11358606	14368845	3010240	Chr01	179790802	186554584	6763783	+
Chr07	169445326	172209141	2763816	Chr01	198816503	201070881	2254379	+
Chr07	52460722	128522926	76062205	Chr01	46785985	49564570	2778586	+
Chr07	6795934	8069581	1273648	Chr01	205729802	209392264	3662463	+
Chr07	169445326	171490676	2045351	Chr01	188363100	190650164	2287065	+
Chr07	59027471	89127303	30099833	Chr01	57419357	59143633	1724277	+
Chr07	11358606	13202342	1843737	Chr01	208027844	210240824	2212981	+
Chr07	169445326	171888437	2443112	Chr01	195206820	197302218	2095399	+
Chr07	6663055	8069581	1406527	Chr01	16777805	20421880	3644076	+
Chr07	20105932	23967656	3861725	Chr01	136274934	166916522	30641589	+
Chr07	55320580	89127303	33806724	Chr01	13833330	15946623	2113294	+
Chr07	2730378	4546329	1815952	Chr01	50364743	52810631	2445889	+
Chr07	158457320	166424768	7967449	Chr01	43660848	33638708	10022141	-
Chr07	115451576	143805258	28353683	Chr01	19283747	16145678	3138070	-
Chr07	172202707	173213035	1010329	Chr01	57707979	55342090	2365890	-
Chr07	167871873	170497479	2625607	Chr01	53905912	50370541	3535372	-
Chr07	3259469	5121990	1862522	Chr01	209170262	206443809	2726454	-
Chr07	66076564	113480113	47403550	Chr01	160371105	75472353	84898753	-
Chr07	73196191	105465415	32269225	Chr01	136274934	69770327	66504608	-
Chr07	169131639	170497479	1365841	Chr01	197620718	194378944	3241775	-
Chr07	172202707	174368903	2166197	Chr01	52519515	50328987	2190529	-
Chr07	169118171	170796416	1678246	Chr01	48324485	45645026	2679460	-
Chr08	6598026	9861868	3263843	Chr01	209348552	211632172	2283621	+
Chr08	16931655	22131616	5199962	Chr01	194048402	198819448	4771047	+
Chr08	10540704	11182797	642094	Chr01	203210867	204374374	1163508	+
Chr08	17006207	22131616	5125410	Chr01	214746713	217759168	3012456	+
Chr08	6598026	7750578	1152553	Chr01	183013752	185112116	2098365	+
Chr08	140375368	144243922	3868555	Chr01	209570695	211447997	1877303	+
Chr08	3294660	3838437	543778	Chr01	212559238	212992771	433534	+
Chr08	128931166	134256026	5324861	Chr01	181343744	183295060	1951317	+
Chr08	136178246	143037843	6859598	Chr01	196687071	199481766	2794696	+
Chr08	9322430	10982303	1659874	Chr01	194048402	197249329	3200928	+
Chr08	1004520	4169175	3164656	Chr01	216312816	211774449	4538368	-
Chr08	5056518	7467288	2410771	Chr01	207512364	203844604	3667761	-
Chr08	11678482	13638707	1960226	Chr01	203107044	201108869	1998176	-
Chr08	11194442	11795180	600739	Chr01	209101498	207991412	1110087	-
Chr08	132283291	138965382	6682092	Chr01	10392106	6088227	4303880	-
Chr08	1726016	3296017	1570002	Chr01	210754241	208585800	2168442	-
Chr08	12330811	14665390	2334580	Chr01	190227403	185239015	4988389	-
Chr08	140044258	141611410	1567153	Chr01	202730974	200481134	2249841	-
Chr08	17504274	18689686	1185413	Chr01	206823479	205073069	1750411	-
Chr08	5631946	7017610	1385665	Chr01	208639151	206443809	2195343	-
Chr08	11063401	12437736	1374336	Chr01	52277247	50537790	1739458	-
Chr08	138429838	142615940	4186103	Chr01	216338210	213927747	2410464	-
Chr09	139966877	145236903	5270027	Chr01	50159922	54417528	4257607	+
Chr09	150230929	153052487	2821559	Chr01	208248654	210481913	2233260	+
Chr09	2300734	4313208	2012475	Chr01	213450060	215618571	2168512	+
Chr09	144811255	147459551	2648297	Chr01	185236196	190802243	5566048	+
Chr09	45348545	102875572	57527028	Chr01	65464505	135571980	70107476	+
Chr09	25839710	36455792	10616083	Chr01	44492100	47948809	3456710	+
Chr09	149030336	151162208	2131873	Chr01	47934250	51319337	3385088	+
Chr09	78132286	124473667	46341382	Chr01	157827031	175430051	17603021	+
Chr09	146075466	147459551	1384086	Chr01	50159922	51980600	1820679	+
Chr09	151837263	153442014	1604752	Chr01	212967927	215758935	2791009	+
Chr09	150230929	151960999	1730071	Chr01	209389299	211220185	1830887	+
Chr09	3668014	5051991	1383978	Chr01	212149336	214999489	2850154	+
Chr09	154249036	156698347	2449312	Chr01	48876262	51319337	2443076	+
Chr09	7245611	8872614	1627004	Chr01	188670729	190919007	2248279	+
Chr09	25839710	31313546	5473837	Chr01	185031607	189565022	4533416	+
Chr09	122360810	142001618	19640809	Chr01	192297082	188726588	3570495	-
Chr09	142098543	146674024	4575482	Chr01	189801900	185239015	4562886	-
Chr09	23044928	32209347	9164420	Chr01	190319970	185063916	5256055	-
Chr09	144685626	147459551	2773926	Chr01	190544606	185063916	5480691	-
Chr09	2128549	4174018	2045470	Chr01	212149336	208233596	3915741	-
Chr09	144831556	147116945	2285390	Chr01	50091813	46535838	3555976	-
Chr09	2294724	4720157	2425434	Chr01	160893374	100548180	60345195	-
Chr09	144811255	147459551	2648297	Chr01	52219617	50370541	1849077	-
Chr10	130541493	133863109	3321617	Chr01	43599128	46972449	3373322	+
Chr10	137795002	140043488	2248487	Chr01	183013752	189344293	6330542	+
Chr10	138416653	140940898	2524246	Chr01	206986190	210678076	3691887	+
Chr10	128300926	132542887	4241962	Chr01	205837408	209392264	3554857	+
Chr10	19765429	94905184	75139756	Chr01	169517157	178355983	8838827	+
Chr10	9127013	13865104	4738092	Chr01	7536682	9697678	2160997	+
Chr10	80369065	106641955	26272891	Chr01	206936228	208743658	1807431	+
Chr10	3277926	9709377	6431452	Chr01	211920126	214333417	2413292	+
Chr10	121120625	125082346	3961722	Chr01	209570695	211228174	1657480	+
Chr10	124036024	125176146	1140123	Chr01	208365062	210816953	2451892	+
Chr10	129471127	134464736	4993610	Chr01	47240654	43580231	3660424	-
Chr10	126876631	131873155	4996525	Chr01	53320623	50370541	2950083	-
Chr10	132637194	134211694	1574501	Chr01	17556788	14061672	3495117	-
Chr10	122387334	126881216	4493883	Chr01	209649321	207402499	2246823	-
Chr10	50505963	97848651	47342689	Chr01	52528345	50886332	1642014	-
Chr10	70663787	106641955	35978169	Chr01	145427229	86085343	59341887	-
Chr10	57218552	97848651	40630100	Chr01	173914642	154998323	18916320	-
Chr10	123872065	126239605	2367541	Chr01	215224186	212441092	2783095	-
Chr11	129038646	130703165	1664520	Chr01	43371612	45470240	2098629	+
Chr11	131929448	134120451	2191004	Chr01	208248654	211228174	2979521	+
Chr11	113811905	119295395	5483491	Chr01	52219617	56587438	4367822	+
Chr11	132749585	134918814	2169230	Chr01	50288599	52522127	2233529	+
Chr11	131371287	132547877	1176591	Chr01	7337430	11383539	4046110	+
Chr11	133199450	135727567	2528118	Chr01	209101498	211081675	1980178	+
Chr11	130122320	132352847	2230528	Chr01	50883516	53172351	2288836	+
Chr11	67588730	94333674	26744945	Chr01	192274160	195201269	2927110	+
Chr11	123491621	125683781	2192161	Chr01	110191918	169518914	59326997	+
Chr11	131151818	134220178	3068361	Chr01	187112576	178335516	8777061	-
Chr11	131151818	132445122	1293305	Chr01	211226853	208585800	2641054	-
Chr11	92873647	103112843	10239197	Chr01	210333184	208585800	1747385	-
Chr11	130122320	132315532	2193213	Chr01	47353341	44195688	3157654	-
Chr11	131371287	132315532	944246	Chr01	47353341	44520969	2832373	-
Chr11	133631842	136432027	2800186	Chr01	54029395	50886332	3143064	-
Chr11	137140849	139087006	1946158	Chr01	53320623	50370541	2950083	-
Chr12	131438161	145869089	14430929	Chr01	48453236	63960151	15506916	+
Chr12	104261000	130675641	26414642	Chr01	43902907	48880584	4977678	+
Chr12	4836543	92835455	87998913	Chr01	167360512	185791587	18431076	+
Chr12	565040	6465457	5900418	Chr01	20083316	34314469	14231154	+
Chr12	142012911	144256334	2243424	Chr01	14418835	19483956	5065122	+
Chr12	9770005	11345180	1575176	Chr01	40252976	42135459	1882484	+
Chr12	131348	2975453	2844106	Chr01	110191918	152049615	41857698	+
Chr12	3244688	5017588	1772901	Chr01	147710937	162176018	14465082	+
Chr12	141467390	142085246	617857	Chr01	208039663	209686582	1646920	+
Chr12	134557655	136193700	1636046	Chr01	205851122	209392264	3541143	+
Chr12	120122539	128681798	8559260	Chr01	198263262	201070881	2807620	+
Chr12	4770142	7801707	3031566	Chr01	213005352	217759168	4753817	+
Chr12	124137127	128681798	4544672	Chr01	207721330	211220185	3498856	+
Chr12	141253881	142412088	1158208	Chr01	209078740	211447997	2369258	+
Chr12	5389968	73499758	68109791	Chr01	44492100	27308056	17184045	-
Chr12	142845007	143439253	594247	Chr01	59289823	58220877	1068947	-
Chr12	136515872	137236014	720143	Chr01	191083184	190323550	759635	-
Chr12	144218982	145747100	1528119	Chr01	86033418	64182482	21850937	-
Chr12	2301960	3464406	1162447	Chr01	116187297	82040488	34146810	-
Chr12	125793051	127775806	1982756	Chr01	164282588	151978103	12304486	-
Chr13	81544853	83156575	1611723	Chr01	213677476	216839653	3162178	+
Chr13	82561748	84798151	2236404	Chr01	208232064	209584138	1352075	+
Chr13	76160513	79683090	3522578	Chr01	207491437	209392264	1900828	+
Chr13	68552658	70222436	1669779	Chr01	49985323	52019888	2034566	+
Chr13	88006999	89132972	1125974	Chr01	207400411	209656590	2256180	+
Chr13	88006999	89907869	1900871	Chr01	181917452	188672690	6755239	+
Chr13	65282050	67189981	1907932	Chr01	47885478	44266842	3618637	-
Chr13	58047330	60684336	2637007	Chr01	199782925	198819448	963478	-
Chr13	70035363	73397722	3362360	Chr01	192525107	188672690	3852418	-
Chr13	88260761	89225239	964479	Chr01	192274160	187788264	4485897	-
Chr13	67881836	70039941	2158106	Chr01	210812973	208251259	2561715	-
Chr13	81544853	82950265	1405413	Chr01	209389299	207402499	1986801	-
Chr13	58320713	60684336	2363624	Chr01	53009836	51980600	1029237	-
Chr13	90603840	91923209	1319370	Chr01	211226853	209392264	1834590	-
Chr13	81070212	84798151	3727940	Chr01	52874112	50291687	2582426	-
Chr14	81459272	84692890	3233619	Chr01	187486089	193246080	5759992	+
Chr14	81824830	83906554	2081725	Chr01	49728214	52222399	2494186	+
Chr14	81757275	83109787	1352513	Chr01	204301640	206612032	2310393	+
Chr14	87093838	90342085	3248248	Chr01	186185956	192527897	6341942	+
Chr14	70489691	73537737	3048047	Chr01	19737796	24165143	4427348	+
Chr14	87257842	89051443	1793602	Chr01	194404852	197400938	2996087	+
Chr14	83312531	83906554	594024	Chr01	208039663	209392264	1352602	+
Chr14	81808882	83906554	2097673	Chr01	44299907	47356375	3056469	+
Chr14	82902450	83906554	1004105	Chr01	55965987	58220877	2254891	+
Chr14	81459272	83109787	1650516	Chr01	187112576	189565022	2452447	+
Chr14	82678731	83655463	976733	Chr01	208248654	210240824	1992171	+
Chr14	67794916	68871409	1076494	Chr01	195645128	197249329	1604202	+
Chr14	49522478	65056776	15534299	Chr01	8985069	5236045	3749025	-
Chr14	77837601	78252717	415117	Chr01	14418835	12445942	1972894	-
Chr14	74138841	76844663	2705823	Chr01	48453236	44195688	4257549	-
Chr14	74791180	77892378	3101199	Chr01	12991774	7341402	5650373	-
Chr14	67063278	68871409	1808132	Chr01	172371211	157827477	14543735	-
Chr14	81459272	82844523	1385252	Chr01	53881191	51806940	2074252	-
Chr14	74569676	76655067	2085392	Chr01	190794820	185174632	5620189	-
Chr15	5435772	13114320	7678549	Chr01	186185956	193449557	7263602	+
Chr15	11823338	15267783	3444446	Chr01	210062845	211220185	1157341	+
Chr15	13334924	18367665	5032742	Chr01	208248654	211730155	3481502	+
Chr15	2219613	4102687	1883075	Chr01	209101498	211228174	2126677	+
Chr15	13892498	18367665	4475168	Chr01	212967927	216770945	3803019	+
Chr15	5148524	6122405	973882	Chr01	50446520	52222399	1775880	+
Chr15	11687731	15267783	3580053	Chr01	198523192	201070881	2547690	+
Chr15	31228339	54748599	23520261	Chr01	183198992	186187470	2988479	+
Chr15	13312492	15867977	2555486	Chr01	213677476	216333134	2655659	+
Chr15	2287415	4102687	1815273	Chr01	195206820	197400938	2194119	+
Chr15	2197262	3694087	1496826	Chr01	210162837	211874302	1711466	+
Chr15	12102617	13337080	1234464	Chr01	46530989	47356375	825387	+
Chr15	7721331	10266972	2545642	Chr01	52519515	50092646	2426870	-
Chr15	7914793	9175866	1261074	Chr01	190319970	188227853	2092118	-
Chr15	5435772	7724398	2288627	Chr01	47353341	44039936	3313406	-
Chr15	12541943	14388491	1846549	Chr01	185031607	181732449	3299159	-
Chr15	2197262	3528706	1331445	Chr01	210162837	208251259	1911579	-
Chr15	2219613	3937814	1718202	Chr01	48171100	45189081	2982020	-
Chr15	14374472	17643907	3269436	Chr01	46969443	44520969	2448475	-
Chr16	81035848	83262960	2227113	Chr01	208365062	209656590	1291529	+
Chr16	74016027	76010198	1994172	Chr01	208248654	210481913	2233260	+
Chr16	81381922	83339350	1957429	Chr01	188706357	191520101	2813745	+
Chr16	81551472	83262960	1711489	Chr01	194404852	196886843	2481992	+
Chr16	74388909	75780494	1391586	Chr01	195299644	197302218	2002575	+
Chr16	74858061	76087571	1229511	Chr01	192525107	195461662	2936556	+
Chr16	63116905	67616108	4499204	Chr01	15135232	8997557	6137676	-
Chr16	74016027	75224541	1208515	Chr01	52219617	50370541	1849077	-
Chr16	74016027	75224541	1208515	Chr01	188670729	185063916	3606814	-
Chr16	75942034	77571123	1629090	Chr01	209565263	208865855	699409	-
Chr16	73357028	75539927	2182900	Chr01	202104384	198447790	3656595	-
Chr16	78132518	79618813	1486296	Chr01	121640118	63415312	58224807	-
Chr01	204286878	209595277	5308400	Chr02	161880419	168313728	6433310	+
Chr01	206849445	210584603	3735159	Chr02	164156691	167345404	3188714	+
Chr01	205356804	207417086	2060283	Chr02	158789389	162717372	3927984	+
Chr01	42607085	46358863	3751779	Chr02	182060020	184850468	2790449	+
Chr01	205730576	207683401	1952826	Chr02	166060264	168381277	2321014	+
Chr01	204867021	206266314	1399294	Chr02	183735749	185183746	1447998	+
Chr01	210031414	211942703	1911290	Chr02	140371410	142676333	2304924	+
Chr01	49124981	52896507	3771527	Chr02	158266405	162202352	3935948	+
Chr01	49778341	51404946	1626606	Chr02	164156691	166461173	2304483	+
Chr01	207413216	210584603	3171388	Chr02	14860008	6285852	8574157	-
Chr01	209155076	212380768	3225693	Chr02	157375401	152101871	5273531	-
Chr01	184818153	187265504	2447352	Chr02	185355143	182747614	2607530	-
Chr02	222766	188287207	188064442	Chr02	232652	188754784	188522133	+
Chr02	4703360	14646844	9943485	Chr02	158724741	165009944	6285204	+
Chr02	140762475	144763423	4000949	Chr02	183566132	185697538	2131407	+
Chr02	84073873	124176863	40102991	Chr02	183706635	186592498	2885864	+
Chr02	153457649	157076098	3618450	Chr02	183706635	185615607	1908973	+
Chr02	183698081	185288670	1590590	Chr02	140708504	145240705	4532202	+
Chr02	40905355	75673520	34768166	Chr02	46014559	75649309	29634751	+
Chr02	141774351	145068915	3294565	Chr02	161113424	164972178	3858755	+
Chr02	158306658	162370518	4063861	Chr02	5120353	11928527	6808175	+
Chr02	153457649	157032725	3575077	Chr02	179625106	181068566	1443461	+
Chr02	98530872	115804898	17274027	Chr02	84379336	115742748	31363413	+
Chr02	84073873	110062066	25988194	Chr02	182801448	184850468	2049021	+
Chr02	79335493	105964834	26629342	Chr02	35179790	60676685	25496896	+
Chr02	140119004	143871786	3752783	Chr02	153982630	157497305	3514676	+
Chr02	177996777	180371495	2374719	Chr02	154570094	157536801	2966708	+
Chr02	181731703	183764001	2032299	Chr02	140774815	144095822	3321008	+
Chr02	158306658	160572702	2266045	Chr02	49852850	96725293	46872444	+
Chr02	138227016	141332332	3105317	Chr02	140237541	143332049	3094509	+
Chr02	153457649	156469505	3011857	Chr02	141186644	143958830	2772187	+
Chr02	159929969	162370518	2440550	Chr02	4953883	8430212	3476330	+
Chr02	146128337	147710966	1582630	Chr02	147230468	148700410	1469943	+
Chr02	145172889	148052468	2879580	Chr02	183753760	186033688	2279929	+
Chr02	154068750	156667227	2598478	Chr02	178694390	180395813	1701424	+
Chr02	146724004	148189731	1465728	Chr02	146606605	148382524	1775920	+
Chr02	84073873	114999319	30925447	Chr02	141186644	145169323	3982680	+
Chr02	153457649	157076098	3618450	Chr02	184471629	186592498	2120870	+
Chr02	40905355	71359600	30454246	Chr02	183888494	186231593	2343100	+
Chr02	183435443	186496692	3061250	Chr02	185391689	180745476	4646214	-
Chr02	151119809	156706619	5586811	Chr02	135239082	105916742	29322341	-
Chr02	139450456	143930769	4480314	Chr02	144366251	140514832	3851420	-
Chr02	145172889	147889415	2716527	Chr02	144193013	140179022	4013992	-
Chr02	139074349	143744790	4670442	Chr02	148392511	145649192	2743320	-
Chr02	44692035	75572352	30880318	Chr02	113060881	75684814	37376068	-
Chr02	84073873	110062066	25988194	Chr02	109130641	99687519	9443123	-
Chr02	160168873	162339710	2170838	Chr02	144052602	139372570	4680033	-
Chr02	151698853	155701979	4003127	Chr02	144230370	140273009	3957362	-
Chr02	84073873	108855867	24781995	Chr02	143293076	140931865	2361212	-
Chr02	43443368	64852213	21408846	Chr02	64338471	43052091	21286381	-
Chr02	157776875	161644663	3867789	Chr02	162197241	158274307	3922935	-
Chr02	183757573	186189704	2432132	Chr02	165195789	160705245	4490545	-
Chr02	153457649	155928746	2471098	Chr02	156440519	153986199	2454321	-
Chr02	1971965	7108120	5136156	Chr02	7188853	4483641	2705213	-
Chr02	13094054	20452211	7358158	Chr02	157363311	153734040	3629272	-
Chr02	140119004	143784163	3665160	Chr02	155209635	152156181	3053455	-
Chr02	139605865	143744790	4138926	Chr02	185592965	183755334	1837632	-
Chr02	154885794	156469505	1583712	Chr02	162102682	160437370	1665313	-
Chr02	158456961	162339710	3882750	Chr02	157786985	154465208	3321778	-
Chr02	150376366	152015664	1639299	Chr02	152657647	150851131	1806517	-
Chr03	10890705	14795154	3904450	Chr02	158266405	165164464	6898060	+
Chr03	20367347	24025621	3658275	Chr02	171245462	175957001	4711540	+
Chr03	69377938	74709656	5331719	Chr02	162980287	167345404	4365118	+
Chr03	27061507	29924673	2863167	Chr02	164984618	167806323	2821706	+
Chr03	15619657	18288986	2669330	Chr02	164156691	166461173	2304483	+
Chr03	1166260	4266466	3100207	Chr02	19843047	44297415	24454369	+
Chr03	1001762	2377999	1376238	Chr02	37320048	54811947	17491900	+
Chr03	66991649	72520620	5528972	Chr02	819044	7316491	6497448	+
Chr03	9547869	12162588	2614720	Chr02	145315608	150357347	5041740	+
Chr03	27176079	29775660	2599582	Chr02	1867494	8181871	6314378	+
Chr03	13433394	16521624	3088231	Chr02	184471629	186967579	2495951	+
Chr03	36556838	38862943	2306106	Chr02	156382740	157931093	1548354	+
Chr03	147109517	167265282	20155766	Chr02	161098138	166064244	4966107	+
Chr03	14209162	17165596	2956435	Chr02	158789389	162536788	3747400	+
Chr03	72157182	110325038	38167857	Chr02	36751981	68956972	32204992	+
Chr03	1424974	4048425	2623452	Chr02	148698611	152007224	3308614	+
Chr03	33685748	34534941	849194	Chr02	9927369	23723900	13796532	+
Chr03	27818206	30816832	2998627	Chr02	154570094	158831996	4261903	+
Chr03	930764	1928654	997891	Chr02	182735801	184850468	2114668	+
Chr03	59044736	62635417	3590682	Chr02	165433453	168360820	2927368	+
Chr03	19505028	21231584	1726557	Chr02	158724741	162600290	3875550	+
Chr03	979240	4137012	3157773	Chr02	185615660	183307291	2308370	-
Chr03	13865019	15780331	1915313	Chr02	157532797	154801607	2731191	-
Chr03	40529825	42857360	2327536	Chr02	144052602	140711994	3340609	-
Chr03	40725790	45038858	4313069	Chr02	109130641	79494918	29635724	-
Chr03	1424974	4082801	2657828	Chr02	180430945	178696315	1734631	-
Chr03	15472110	18288986	2816877	Chr02	6280050	32628	6247423	-
Chr03	22152158	24999000	2846843	Chr02	162916634	158740405	4176230	-
Chr03	28949528	29924673	975146	Chr02	162664106	160104744	2559363	-
Chr03	41265551	42857360	1591810	Chr02	151974761	148700410	3274352	-
Chr03	40725790	42857360	2131571	Chr02	156440519	153986199	2454321	-
Chr03	13433394	15623398	2190005	Chr02	156068754	153986199	2082556	-
Chr03	60084835	62635417	2550583	Chr02	168808900	167345404	1463497	-
Chr03	16493455	17268107	774653	Chr02	161755586	159946046	1809541	-
Chr03	14209162	16497773	2288612	Chr02	168292534	166064244	2228291	-
Chr03	16493455	18288986	1795532	Chr02	157578547	153986199	3592349	-
Chr03	979240	2095859	1116620	Chr02	156382740	154169482	2213259	-
Chr04	164618940	169579074	4960135	Chr02	161113424	167345404	6231981	+
Chr04	172866227	175561056	2694830	Chr02	11924413	31704941	19780529	+
Chr04	168636735	170858754	2222020	Chr02	171741066	173297400	1556335	+
Chr04	150211933	151760877	1548945	Chr02	183566132	185183746	1617615	+
Chr04	7358275	11582915	4224641	Chr02	140774815	144095822	3321008	+
Chr04	161033252	162068694	1035443	Chr02	171327948	172516401	1188454	+
Chr04	168511876	170584140	2072265	Chr02	158789389	161909713	3120325	+
Chr04	172750738	173924291	1173554	Chr02	2337936	8307011	5969076	+
Chr04	137764292	141648987	3884696	Chr02	185114356	182553804	2560553	-
Chr04	173178570	175508067	2329498	Chr02	144052602	139223251	4829352	-
Chr04	140047519	144907411	4859893	Chr02	155378903	148700410	6678494	-
Chr04	128761411	133543015	4781605	Chr02	120607881	84881566	35726316	-
Chr04	172750738	175018144	2267407	Chr02	165162956	161101835	4061122	-
Chr04	172750738	175018144	2267407	Chr02	151202450	147239329	3963122	-
Chr04	140047519	143092637	3045119	Chr02	121832697	101728659	20104039	-
Chr04	172866227	174707913	1841687	Chr02	8428063	4956394	3471670	-
Chr04	173524909	175018144	1493236	Chr02	25852673	11256274	14596400	-
Chr04	171966406	174098953	2132548	Chr02	143950469	140711994	3238476	-
Chr04	160777076	162068694	1291619	Chr02	154570094	151205110	3364985	-
Chr05	170697193	174270062	3572870	Chr02	183373636	186549662	3176027	+
Chr05	57133189	70168969	13035781	Chr02	182551156	186506185	3955030	+
Chr05	170732482	174389914	3657433	Chr02	158266405	162202352	3935948	+
Chr05	28154845	31515577	3360733	Chr02	162597868	165208494	2610627	+
Chr05	34760198	38074435	3314238	Chr02	183423448	186253725	2830278	+
Chr05	35992309	39477356	3485048	Chr02	141692386	144095822	2403437	+
Chr05	27236336	30125627	2889292	Chr02	173708312	175957001	2248690	+
Chr05	48571608	56274514	7702907	Chr02	154570094	156975043	2404950	+
Chr05	58160086	69127381	10967296	Chr02	146509277	151574307	5065031	+
Chr05	52339179	61728515	9389337	Chr02	183735749	186592498	2856750	+
Chr05	56271744	63042419	6770676	Chr02	6280050	8181871	1901822	+
Chr05	3660338	4822535	1162198	Chr02	140371410	143958830	3587421	+
Chr05	27905727	29569191	1663465	Chr02	1867494	7189236	5321743	+
Chr05	168981612	172425937	3444326	Chr02	158892595	162717372	3824778	+
Chr05	21817508	24056899	2239392	Chr02	141186644	144095822	2909179	+
Chr05	10160930	12126544	1965615	Chr02	43771700	60676685	16904986	+
Chr05	33286929	35074301	1787373	Chr02	158892595	162106161	3213567	+
Chr05	80251231	128800158	48548928	Chr02	183753760	185912939	2159180	+
Chr05	46404591	53306225	6901635	Chr02	157532797	153986199	3546599	-
Chr05	9152365	12251917	3099553	Chr02	184471629	181912751	2558879	-
Chr05	168155444	170823172	2667729	Chr02	165717461	162717372	3000090	-
Chr05	34623074	37612593	2989520	Chr02	151570658	146132814	5437845	-
Chr05	161078918	164413698	3334781	Chr02	166811501	162383249	4428253	-
Chr05	2577003	4375070	1798068	Chr02	144052602	139357236	4695367	-
Chr05	9189561	10714454	1524894	Chr02	4953883	822061	4131823	-
Chr05	60751362	70168969	9417608	Chr02	148380844	145969051	2411794	-
Chr05	3997625	5354011	1356387	Chr02	185558500	183409003	2149498	-
Chr05	13940247	16680190	2739944	Chr02	184261697	182747614	1514084	-
Chr05	28723458	31293785	2570328	Chr02	144052602	140024584	4028019	-
Chr06	165157168	167427264	2270097	Chr02	158613260	161162553	2549294	+
Chr06	11306644	14902746	3596103	Chr02	160697658	165850847	5153190	+
Chr06	164875238	166187587	1312350	Chr02	164156691	167728521	3571831	+
Chr06	12621822	15092910	2471089	Chr02	158724741	162749773	4025033	+
Chr06	5180113	6009198	829086	Chr02	150355526	155580111	5224586	+
Chr06	169355014	170309738	954725	Chr02	151202450	151574307	371858	+
Chr06	11323118	13179141	1856024	Chr02	181908131	183755334	1847204	+
Chr06	158974716	161399456	2424741	Chr02	147230468	152584696	5354229	+
Chr06	11742029	14078118	2336090	Chr02	153982630	157371982	3389353	+
Chr06	158441095	161689280	3248186	Chr02	183735749	186592498	2856750	+
Chr06	11204899	14567931	3363033	Chr02	80898025	110322282	29424258	+
Chr06	163622749	165962335	2339587	Chr02	158724741	161101835	2377095	+
Chr06	11515023	13481357	1966335	Chr02	140912521	144095822	3183302	+
Chr06	166417351	168416236	1998886	Chr02	180430945	182553804	2122860	+
Chr06	155055279	157717728	2662450	Chr02	154570094	158623603	4053510	+
Chr06	11323118	13334049	2010932	Chr02	183566132	185264179	1698048	+
Chr06	3718939	4787557	1068619	Chr02	7160364	11648001	4487638	+
Chr06	165958531	167427264	1468734	Chr02	153982630	156385676	2403047	+
Chr06	160273695	161689280	1415586	Chr02	159357610	162717372	3359763	+
Chr06	160313378	161282981	969604	Chr02	172086032	174516170	2430139	+
Chr06	166993912	169398331	2404420	Chr02	164409719	167345404	2935686	+
Chr06	158812503	161551816	2739314	Chr02	140237541	146509822	6272282	+
Chr06	11306644	14627736	3321093	Chr02	165195789	158274307	6921483	-
Chr06	158645552	162587100	3941549	Chr02	165848359	160437370	5410990	-
Chr06	6521264	9738676	3217413	Chr02	167698841	164183676	3515166	-
Chr06	9735389	12247720	2512332	Chr02	101725510	49036551	52688960	-
Chr06	6589175	8065541	1476367	Chr02	161755586	158831996	2923591	-
Chr06	12081538	14702519	2620982	Chr02	145643701	141694422	3949280	-
Chr06	10381071	12744645	2363575	Chr02	146302333	141559634	4742700	-
Chr06	10977272	14186875	3209604	Chr02	169242049	166064244	3177806	-
Chr06	11306644	12960571	1653928	Chr02	185628408	183682790	1945619	-
Chr06	159279957	160743247	1463291	Chr02	11637921	5995328	5642594	-
Chr06	26030338	32258241	6227904	Chr02	113060881	96935468	16125414	-
Chr06	164990795	166153740	1162946	Chr02	162597868	160263213	2334656	-
Chr06	168032125	170309738	2277614	Chr02	7188853	4956394	2232460	-
Chr06	11323118	13413669	2090552	Chr02	151202450	146775007	4427444	-
Chr06	12245813	14186875	1941063	Chr02	151202450	147239329	3963122	-
Chr06	167099162	169203511	2104350	Chr02	165717461	164413309	1304153	-
Chr07	24628220	29936325	5308106	Chr02	146509277	151128208	4618932	+
Chr07	169858120	173860437	4002318	Chr02	158724741	164250810	5526070	+
Chr07	33016290	41315242	8298953	Chr02	37320048	60676685	23356638	+
Chr07	2878777	5338099	2459323	Chr02	164409719	167583005	3173287	+
Chr07	169118171	170875519	1757349	Chr02	11288088	36752538	25464451	+
Chr07	1778942	4391431	2612490	Chr02	158342937	162717372	4374436	+
Chr07	168653289	170497479	1844191	Chr02	183962567	186592498	2629932	+
Chr07	38346514	66099135	27752622	Chr02	158266405	162717372	4450968	+
Chr07	168982933	169901871	918939	Chr02	147230468	148382524	1152057	+
Chr07	3118555	4789758	1671204	Chr02	158342937	161162553	2819617	+
Chr07	25193822	29028451	3834630	Chr02	158613260	162299625	3686366	+
Chr07	168589842	170650078	2060237	Chr02	157890254	161162553	3272300	+
Chr07	168658774	170875519	2216746	Chr02	157155216	154465208	2690009	-
Chr07	2232415	4008595	1776181	Chr02	151857009	146795313	5061697	-
Chr07	9369651	10659264	1289614	Chr02	162980287	158349713	4630575	-
Chr07	42147441	98356652	56209212	Chr02	58119773	45141407	12978367	-
Chr07	3259469	4391431	1131963	Chr02	60672721	44843708	15829014	-
Chr07	3259469	4857475	1598007	Chr02	167343519	164972178	2371342	-
Chr08	1017607	3265108	2247502	Chr02	184176855	186253725	2076871	+
Chr08	1172496	3265108	2092613	Chr02	140774815	144095822	3321008	+
Chr08	26916601	31051878	4135278	Chr02	185181106	186253725	1072620	+
Chr08	30333088	35221714	4888627	Chr02	44295391	58120241	13824851	+
Chr08	151173872	154212838	3038967	Chr02	146699777	151574307	4874531	+
Chr08	140224163	142895257	2671095	Chr02	158266405	161077967	2811563	+
Chr08	37935260	63499343	25564084	Chr02	141692386	146996991	5304606	+
Chr08	1172496	2878735	1706240	Chr02	182422199	184210177	1787979	+
Chr08	140019266	143037843	3018578	Chr02	152085287	156230015	4144729	+
Chr08	81568	2787154	2705587	Chr02	162425205	165164464	2739260	+
Chr08	2417151	4209866	1792716	Chr02	84869405	112945550	28076146	+
Chr08	1573450	3296017	1722568	Chr02	147230468	150921250	3690783	+
Chr08	12608320	14665390	2057071	Chr02	185615660	183567700	2047961	-
Chr08	21520627	24662850	3142224	Chr02	129004329	121833971	7170359	-
Chr08	1172496	3665577	2493082	Chr02	143556535	139372570	4183966	-
Chr08	9255656	10192968	937313	Chr02	8500359	32628	8467732	-
Chr08	2300094	4369668	2069575	Chr02	162664106	158274307	4389800	-
Chr08	36287402	60607657	24320256	Chr02	165717461	164183676	1533786	-
Chr08	145718622	147597853	1879232	Chr02	165848359	162717372	3130988	-
Chr08	137710611	141691213	3980603	Chr02	181908131	179162484	2745648	-
Chr09	2496589	4666709	2170121	Chr02	165717461	169007406	3289946	+
Chr09	6338182	9182221	2844040	Chr02	182359785	183755334	1395550	+
Chr09	2092455	4313208	2220754	Chr02	162507691	165164464	2656774	+
Chr09	6702258	8717339	2015082	Chr02	140774815	144095822	3321008	+
Chr09	2300734	4720157	2419424	Chr02	183568602	185301790	1733189	+
Chr09	6338182	8717339	2379158	Chr02	183753760	186592498	2838739	+
Chr09	150533157	151975436	1442280	Chr02	4953883	8181871	3227989	+
Chr09	2678515	4388223	1709709	Chr02	159826909	163270276	3443368	+
Chr09	155270105	156698347	1428243	Chr02	158266405	160095793	1829389	+
Chr09	3188358	4931964	1743607	Chr02	156972353	151590838	5381516	-
Chr09	2496589	4317624	1821036	Chr02	145967480	140931865	5035616	-
Chr09	2846861	4931964	2085104	Chr02	106128627	46183224	59945404	-
Chr09	144407386	146599017	2191632	Chr02	142675246	139357236	3318011	-
Chr09	151158816	153004773	1845958	Chr02	8069017	1108140	6960878	-
Chr09	26054760	32904916	6850157	Chr02	184836444	183307291	1529154	-
Chr09	150533157	152611602	2078446	Chr02	8069017	32628	8036390	-
Chr09	2754257	4317624	1563368	Chr02	115196025	84881566	30314460	-
Chr09	7223341	9074617	1851277	Chr02	183753760	182366425	1387336	-
Chr09	145455128	147512567	2057440	Chr02	166388337	164250810	2137528	-
Chr10	81344089	144792387	63448299	Chr02	138749347	188508720	49759374	+
Chr10	6897815	97848651	90950837	Chr02	5965873	49036551	43070679	+
Chr10	6133495	14933106	8799612	Chr02	444645	6214948	5770304	+
Chr10	126403689	130289104	3885416	Chr02	2337936	8430212	6092277	+
Chr10	128948248	132542887	3594640	Chr02	160092055	165164464	5072410	+
Chr10	131316933	133863109	2546177	Chr02	181908131	183973138	2065008	+
Chr10	6897815	11742320	4844506	Chr02	160697658	165164464	4466807	+
Chr10	25542510	44020240	18477731	Chr02	14626385	31677551	17051167	+
Chr10	123175736	125176146	2000411	Chr02	153012315	156078740	3066426	+
Chr10	2647797	4225359	1577563	Chr02	96934980	105916742	8981763	+
Chr10	122387334	125176146	2788813	Chr02	148387850	151574307	3186458	+
Chr10	142712182	143629849	917668	Chr02	161098138	165133003	4034866	+
Chr10	131316933	134464736	3147804	Chr02	179784843	183429675	3644833	+
Chr10	334034	4555870	4221837	Chr02	137822169	99357039	38465131	-
Chr10	122627553	125985134	3357582	Chr02	162664106	158907973	3756134	-
Chr10	122387334	124002454	1615121	Chr02	155209635	153986199	1223437	-
Chr10	122627553	125082346	2454794	Chr02	144052602	140273009	3779594	-
Chr11	127785770	132682131	4896362	Chr02	79842093	145199726	65357634	+
Chr11	67588730	107084642	39495913	Chr02	161755586	166589387	4833802	+
Chr11	135603458	138630381	3026924	Chr02	183668292	187238614	3570323	+
Chr11	124632200	127232766	2600567	Chr02	6489585	28837443	22347859	+
Chr11	112773473	118004576	5231104	Chr02	167001032	171069709	4068678	+
Chr11	134260324	135486042	1225719	Chr02	153929218	156544365	2615148	+
Chr11	131371287	133658157	2286871	Chr02	154570094	160095793	5525700	+
Chr11	119455859	122325152	2869294	Chr02	175306134	177444600	2138467	+
Chr11	5689591	11799136	6109546	Chr02	178652462	179787110	1134649	+
Chr11	111785388	118450353	6664966	Chr02	181908131	185620803	3712673	+
Chr11	129424195	130703165	1278971	Chr02	183373636	184850468	1476833	+
Chr11	102960313	113815083	10854771	Chr02	22015765	44297415	22281651	+
Chr11	130700781	132315532	1614752	Chr02	183373636	186592498	3218863	+
Chr11	132749585	134327764	1578180	Chr02	153134736	156975043	3840308	+
Chr11	128924309	130588163	1663855	Chr02	34708208	60676685	25968478	+
Chr11	127227277	128571856	1344580	Chr02	172893930	175994165	3100236	+
Chr11	123491621	123839718	348098	Chr02	180430945	181222263	791319	+
Chr11	114050729	116253467	2202739	Chr02	162659761	166064244	3404484	+
Chr11	11796013	27606804	15810792	Chr02	49033353	96935468	47902116	+
Chr11	131371287	132635662	1264376	Chr02	161113424	164440203	3326780	+
Chr11	122433351	123495859	1062509	Chr02	180195187	182828962	2633776	+
Chr11	130700781	131933355	1232575	Chr02	138749347	142245553	3496207	+
Chr11	122629688	124725723	2096036	Chr02	182317013	179787110	2529904	-
Chr11	132729221	134398730	1669510	Chr02	153730753	145869576	7861178	-
Chr11	117815545	119325056	1509512	Chr02	161113424	157938643	3174782	-
Chr11	127131701	127711286	579586	Chr02	53404731	37328878	16075854	-
Chr11	18580590	59875573	41294984	Chr02	168776962	167728521	1048442	-
Chr11	127246411	129426084	2179674	Chr02	113060881	96725293	16335589	-
Chr11	11542224	15026443	3484220	Chr02	178606135	177649103	957033	-
Chr11	98313530	103123456	4809927	Chr02	183566132	182559179	1006954	-
Chr12	109029845	118746252	9716408	Chr02	166429090	170133883	3704794	+
Chr12	63873602	105298317	41424716	Chr02	44592532	104677398	60084867	+
Chr12	5305464	7801707	2496244	Chr02	158266405	161101835	2835431	+
Chr12	125980115	128178478	2198364	Chr02	140708504	144095822	3387319	+
Chr12	125980115	128178478	2198364	Chr02	184471629	186592498	2120870	+
Chr12	124781500	128724347	3942848	Chr02	2265005	7316491	5051487	+
Chr12	124781500	129553144	4771645	Chr02	162664106	159717381	2946726	-
Chr12	5064783	8933715	3868933	Chr02	162664106	159275571	3388536	-
Chr12	132839318	134715985	1876668	Chr02	162717505	160670676	2046830	-
Chr12	142188606	143345906	1157301	Chr02	176452534	173902436	2550099	-
Chr12	135394517	137236014	1841498	Chr02	184212861	182553804	1659058	-
Chr12	124781500	128079190	3297691	Chr02	185600529	183715562	1884968	-
Chr12	125980115	128891881	2911767	Chr02	60672721	37686004	22986718	-
Chr12	141322840	142412088	1089249	Chr02	162717505	159946046	2771460	-
Chr13	90040583	91394975	1354393	Chr02	129400526	145199726	15799201	+
Chr13	77451206	79714258	2263053	Chr02	161927719	166319024	4391306	+
Chr13	94003907	95984523	1980617	Chr02	184526159	187238614	2712456	+
Chr13	86141449	88289393	2147945	Chr02	4953883	19354494	14400612	+
Chr13	81251771	84041967	2790197	Chr02	166582556	171249186	4666631	+
Chr13	92913905	93870420	956516	Chr02	153929218	157145327	3216110	+
Chr13	88793265	89931929	1138665	Chr02	79842093	127392039	47549947	+
Chr13	72692593	74687340	1994748	Chr02	178009182	179517214	1508033	+
Chr13	83662832	85386881	1724050	Chr02	174197720	177444600	3246881	+
Chr13	83783421	84448168	664748	Chr02	158266405	159946046	1679642	+
Chr13	81070212	82319499	1249288	Chr02	171245462	173306460	2060999	+
Chr13	68547265	73157903	4610639	Chr02	183706635	186033688	2327054	+
Chr13	68776055	73397722	4621668	Chr02	161098138	165164464	4066327	+
Chr13	60375282	63426729	3051448	Chr02	164462173	165719432	1257260	+
Chr13	67735029	70631173	2896145	Chr02	158342937	161766035	3423099	+
Chr13	67252541	68778604	1526064	Chr02	140371410	143958830	3587421	+
Chr13	67265409	68778604	1513196	Chr02	156154137	158740405	2586269	+
Chr13	91432216	93075821	1643606	Chr02	153730753	145869576	7861178	-
Chr13	85660354	86671038	1010685	Chr02	182317013	179843675	2473339	-
Chr13	88108366	88698708	590343	Chr02	50734093	37328878	13405216	-
Chr13	74866985	75544086	677102	Chr02	5677879	4268130	1409750	-
Chr13	60098871	62139800	2040930	Chr02	165354836	161162553	4192284	-
Chr13	83567066	84153079	586014	Chr02	160996432	160171034	825399	-
Chr13	87727980	89132972	1404993	Chr02	8069017	4956394	3112624	-
Chr13	83236626	84951115	1714490	Chr02	159715085	157753872	1961214	-
Chr13	68776055	72062908	3286854	Chr02	6280050	1888043	4392008	-
Chr13	94405004	96309199	1904196	Chr02	165162956	162717372	2445585	-
Chr13	91580239	93596339	2016101	Chr02	169242049	165664906	3577144	-
Chr13	67735029	69373295	1638267	Chr02	158342937	155383741	2959197	-
Chr13	68776055	71006896	2230842	Chr02	167343519	164757545	2585975	-
Chr14	81459272	83839474	2380203	Chr02	139339495	146329441	6989947	+
Chr14	82833449	83997945	1164497	Chr02	147590298	151504378	3914081	+
Chr14	295628	46175827	45880200	Chr02	140237541	144194659	3957119	+
Chr14	82320516	84037078	1716563	Chr02	161098138	165664906	4566769	+
Chr14	75743343	76836208	1092866	Chr02	164156691	166101843	1945153	+
Chr14	74569676	76470231	1900556	Chr02	166429090	167917614	1488525	+
Chr14	84522955	86277305	1754351	Chr02	158724741	160705245	1980505	+
Chr14	75044017	77311449	2267433	Chr02	154570094	157371982	2801889	+
Chr14	75397202	78307880	2910679	Chr02	166887136	163268476	3618661	-
Chr14	82432627	83655463	1222837	Chr02	165195789	160705245	4490545	-
Chr14	83225598	84558123	1332526	Chr02	60672721	43775154	16897568	-
Chr14	75743343	76844663	1101321	Chr02	101725510	60676685	41048826	-
Chr14	87093838	89228501	2134664	Chr02	96624035	32660788	63963248	-
Chr15	12273208	17643907	5370700	Chr02	148211033	156992708	8781676	+
Chr15	13488244	17643907	4155664	Chr02	145967480	148700410	2732931	+
Chr15	12273208	15832173	3558966	Chr02	161098138	165009944	3911807	+
Chr15	12541943	16563534	4021592	Chr02	153982630	157371982	3389353	+
Chr15	17640560	21862982	4222423	Chr02	140708504	146775007	6066504	+
Chr15	13111699	17017666	3905968	Chr02	146287638	151574307	5286670	+
Chr15	13253947	15267783	2013837	Chr02	141186644	143958830	2772187	+
Chr15	13253947	15867977	2614031	Chr02	99144986	109118281	9973296	+
Chr15	12566397	15832173	3265777	Chr02	182735801	185183746	2447946	+
Chr15	2219613	3749214	1529602	Chr02	158789389	161162553	2373165	+
Chr15	7978247	10070331	2092085	Chr02	173817267	175280101	1462835	+
Chr15	6572480	9007165	2434686	Chr02	141646395	145603532	3957138	+
Chr15	5375885	6391321	1015437	Chr02	160170456	163687625	3517170	+
Chr15	2953965	3749214	795250	Chr02	178652462	179787110	1134649	+
Chr15	6964146	10405434	3441289	Chr02	165660598	158884257	6776342	-
Chr15	7079170	9062445	1983276	Chr02	186251005	183737425	2513581	-
Chr15	2219613	3749214	1529602	Chr02	186590605	183567700	3022906	-
Chr15	13892498	17017666	3125169	Chr02	162102682	158740405	3362278	-
Chr15	8357731	9062445	704715	Chr02	187215959	185912939	1303021	-
Chr15	2219613	3647546	1427934	Chr02	8069017	4956394	3112624	-
Chr15	13394786	16069292	2674507	Chr02	161434363	158282672	3151692	-
Chr15	13253947	15867977	2614031	Chr02	104372389	53472591	50899799	-
Chr15	7614572	8535960	921389	Chr02	172757236	172093073	664164	-
Chr15	13312492	17101987	3789496	Chr02	27524939	11928527	15596413	-
Chr16	75582337	77172390	1590054	Chr02	171898013	176609301	4711289	+
Chr16	81873743	82470159	596417	Chr02	150919894	151590838	670945	+
Chr16	74188709	75914287	1725579	Chr02	5079306	8430212	3350907	+
Chr16	74928826	76464793	1535968	Chr02	158266405	162717372	4450968	+
Chr16	81381922	83262960	1881039	Chr02	140912521	143958830	3046310	+
Chr16	74858061	76184018	1325958	Chr02	184836444	187030040	2193597	+
Chr16	81381922	83262960	1881039	Chr02	180430945	182747614	2316670	+
Chr16	80183567	83262960	3079394	Chr02	165717461	161101835	4615627	-
Chr16	59957672	64967728	5010057	Chr02	162916634	161101835	1814800	-
Chr16	74016027	76464793	2448767	Chr02	165162956	160705245	4457712	-
Chr16	75194033	76140668	946636	Chr02	14626385	10904349	3722037	-
Chr16	78315553	79660315	1344763	Chr02	145245200	141024602	4220599	-
Chr01	205730576	208228255	2497680	Chr03	11878248	17483097	5604850	+
Chr01	199507413	200884108	1376696	Chr03	17606213	19665953	2059741	+
Chr01	191666501	195073353	3406853	Chr03	28883571	30638717	1755147	+
Chr01	210031414	212906957	2875544	Chr03	54543869	60152225	5608357	+
Chr01	208961644	210886466	1924823	Chr03	39891779	42695029	2803251	+
Chr01	208747465	209490496	743032	Chr03	5574240	5872102	297863	+
Chr01	6417708	10396815	3979108	Chr03	28561994	32216170	3654177	+
Chr01	181496469	188727858	7231390	Chr03	22431432	25694292	3262861	+
Chr01	209570467	211762728	2192262	Chr03	24886088	26494044	1607957	+
Chr01	183172732	186969593	3796862	Chr03	13723069	15521795	1798727	+
Chr01	153761109	170046165	16285057	Chr03	25315864	26494044	1178181	+
Chr01	185125628	187265504	2139877	Chr03	64733961	69105768	4371808	+
Chr01	18893481	21529812	2636332	Chr03	33782931	36679857	2896927	+
Chr01	209570467	212184297	2613831	Chr03	909066	2995893	2086828	+
Chr01	202307762	203270030	962269	Chr03	39943710	44788362	4844653	+
Chr01	50254216	51911998	1657783	Chr03	18750939	21118733	2367795	+
Chr01	191655954	194176300	2520347	Chr03	28036029	30477747	2441719	+
Chr01	208372954	213930411	5557458	Chr03	7107798	18285	7089514	-
Chr01	200693793	204388793	3695001	Chr03	13146476	8651597	4494880	-
Chr01	204602989	206458139	1855151	Chr03	20692983	18796344	1896640	-
Chr01	195358235	199692649	4334415	Chr03	22815762	20443650	2372113	-
Chr01	197303100	198161661	858562	Chr03	23191367	22664079	527289	-
Chr01	5961823	7559339	1597517	Chr03	167781982	159461198	8320785	-
Chr01	192666270	194551097	1884828	Chr03	25673360	23371942	2301419	-
Chr01	194557270	195247744	690475	Chr03	27573199	26468958	1104242	-
Chr01	183033657	186140669	3107013	Chr03	169703001	159311095	10391907	-
Chr01	7845745	8490198	644454	Chr03	156918550	146194622	10723929	-
Chr01	202543734	204758608	2214875	Chr03	42690437	40346231	2344207	-
Chr01	205298534	206266314	967781	Chr03	1956240	923680	1032561	-
Chr01	210007869	212184297	2176429	Chr03	29767500	27719012	2048489	-
Chr02	153457649	156706619	3248971	Chr03	909066	1802085	893020	+
Chr02	420599	9813976	9393378	Chr03	67023095	95002970	27979876	+
Chr02	154068750	158341505	4272756	Chr03	27716790	30731168	3014379	+
Chr02	4883259	10286937	5403679	Chr03	65731815	72492275	6760461	+
Chr02	87209737	124441633	37231897	Chr03	70636694	90749360	20112667	+
Chr02	178103948	179894581	1790634	Chr03	12169792	15230379	3060588	+
Chr02	155572993	157426865	1853873	Chr03	36547836	38793623	2245788	+
Chr02	150376366	152208552	1832187	Chr03	91085613	146490368	55404756	+
Chr02	139651421	143744790	4093370	Chr03	62643653	68158924	5515272	+
Chr02	146724004	151140384	4416381	Chr03	21114518	22408051	1293534	+
Chr02	152777403	155928746	3151344	Chr03	18785185	21118733	2333549	+
Chr02	153457649	156469505	3011857	Chr03	11896444	14429053	2532610	+
Chr02	182690145	183143622	453478	Chr03	64733961	68211038	3477078	+
Chr02	147686378	151581197	3894820	Chr03	41744851	45917976	4173126	+
Chr02	153457649	156023339	2565691	Chr03	25374066	22293384	3080683	-
Chr02	153457649	157032725	3575077	Chr03	15745482	13965809	1779674	-
Chr02	155572993	160176424	4603432	Chr03	21114518	19505505	1609014	-
Chr02	141704208	147092003	5387796	Chr03	12245110	10484281	1760830	-
Chr02	153457649	156248765	2791117	Chr03	31952496	28208941	3743556	-
Chr02	153457649	155928746	2471098	Chr03	42245393	40570582	1674812	-
Chr02	182890749	185512811	2622063	Chr03	68230884	63343633	4887252	-
Chr02	152651909	157076098	4424190	Chr03	19174045	16609486	2564560	-
Chr02	147874199	151559184	3684986	Chr03	42690437	41105817	1584621	-
Chr02	139311824	142211183	2899360	Chr03	39891779	38116120	1775660	-
Chr02	139651421	143657794	4006374	Chr03	42690437	40369251	2321187	-
Chr02	153457649	156469505	3011857	Chr03	18235873	16450626	1785248	-
Chr02	152204669	155864577	3659909	Chr03	4784159	3531964	1252196	-
Chr02	150376366	151559184	1182819	Chr03	4784159	4086352	697808	-
Chr02	11869142	28919882	17050741	Chr03	17175574	14986568	2189007	-
Chr02	6015423	8244132	2228710	Chr03	17126354	16009012	1117343	-
Chr02	183793723	185843728	2050006	Chr03	115007442	77727238	37280205	-
Chr03	2771	187694553	187691783	Chr03	14745	185954482	185939738	+
Chr03	14907738	17763701	2855964	Chr03	10419919	14864727	4444809	+
Chr03	14017565	16700962	2683398	Chr03	147671	4750412	4602742	+
Chr03	105584973	118524556	12939584	Chr03	38428753	39500288	1071536	+
Chr03	41896375	45723278	3826904	Chr03	40534071	44695036	4160966	+
Chr03	167196161	177145760	9949600	Chr03	909066	4589234	3680169	+
Chr03	2969571	4367792	1398222	Chr03	22402190	24329059	1926870	+
Chr03	22358870	24379761	2020892	Chr03	2993152	4398928	1405777	+
Chr03	31084827	32816751	1731925	Chr03	41800895	44788362	2987468	+
Chr03	51933409	58153733	6220325	Chr03	147671	2995893	2848223	+
Chr03	5614293	6733731	1119439	Chr03	25765854	27416445	1650592	+
Chr03	16386934	18288986	1902053	Chr03	2941755	4398928	1457174	+
Chr03	30482822	32816751	2333930	Chr03	70254765	99260748	29005984	+
Chr03	171238421	176507075	5268655	Chr03	5751660	6789703	1038044	+
Chr03	16303620	18288986	1985367	Chr03	71067307	77727238	6659932	+
Chr03	24136660	25906820	1770161	Chr03	40985587	43253470	2267884	+
Chr03	27061507	28800047	1738541	Chr03	14292027	16450626	2158600	+
Chr03	40725790	44916288	4190499	Chr03	41744851	45355758	3610908	+
Chr03	14188181	16417355	2229175	Chr03	35969459	37501846	1532388	+
Chr03	10154268	12127015	1972748	Chr03	29767500	32255071	2487572	+
Chr03	26497427	27820428	1323002	Chr03	29767500	32738924	2971425	+
Chr03	167196161	174434040	7237880	Chr03	26993999	29461811	2467813	+
Chr03	24373155	25349245	976091	Chr03	29460723	32738924	3278202	+
Chr03	29823122	32348754	2525633	Chr03	10157014	12171861	2014848	+
Chr03	21504053	23869207	2365155	Chr03	4739594	2954942	1784653	-
Chr03	31903485	33995999	2092515	Chr03	68661843	62647036	6014808	-
Chr03	2969571	4712322	1742752	Chr03	23463145	21581357	1881789	-
Chr03	39218052	41117508	1899457	Chr03	39943710	37501846	2441865	-
Chr03	28599852	30158182	1558331	Chr03	26393915	24210161	2183755	-
Chr03	1082442	4367792	3285351	Chr03	173137997	166455359	6682639	-
Chr03	39949409	42110459	2161051	Chr03	25030582	22408051	2622532	-
Chr03	41896375	45239118	3342744	Chr03	4378410	2815756	1562655	-
Chr03	13549501	15623398	2073898	Chr03	18465340	16609486	1855855	-
Chr03	92063460	127847168	35783709	Chr03	65731815	63260647	2471169	-
Chr03	20695299	21716739	1021441	Chr03	32737626	30098671	2638956	-
Chr03	16572990	17763701	1190712	Chr03	29460723	27111510	2349214	-
Chr03	64749403	68991005	4241603	Chr03	23463145	21680756	1782390	-
Chr03	14785409	17763701	2978293	Chr03	159449388	90749360	68700029	-
Chr03	3482693	4367792	885100	Chr03	111565284	74805266	36760019	-
Chr03	3482693	5331542	1848850	Chr03	12169792	10167203	2002590	-
Chr03	21715273	23426028	1710756	Chr03	24208036	21926258	2281779	-
Chr03	3023247	4367792	1344546	Chr03	1724202	923680	800523	-
Chr03	2950166	4259204	1309039	Chr03	32398504	31302756	1095749	-
Chr03	2969571	4367792	1398222	Chr03	44786345	41749170	3037176	-
Chr04	166655473	171974508	5319036	Chr03	11878248	18239870	6361623	+
Chr04	160086831	162068694	1981864	Chr03	17606213	20771434	3165222	+
Chr04	150211933	153234970	3023038	Chr03	27716790	31989622	4272833	+
Chr04	782661	4613766	3831106	Chr03	75802615	115854961	40052347	+
Chr04	21767478	35800992	14033515	Chr03	42690437	46749638	4059202	+
Chr04	28816887	42072184	13255298	Chr03	47264740	49771375	2506636	+
Chr04	27756465	42072184	14315720	Chr03	3528642	4996340	1467699	+
Chr04	29030547	40632408	11601862	Chr03	22402190	24365242	1963053	+
Chr04	161057231	162716471	1659241	Chr03	944144	1961844	1017701	+
Chr04	168283410	170871466	2588057	Chr03	159456466	169216521	9760056	+
Chr04	140495218	142252472	1757255	Chr03	2993152	4398928	1405777	+
Chr04	150211933	151855401	1643469	Chr03	168147333	175245341	7098009	+
Chr04	147295082	148684034	1388953	Chr03	90475790	116664790	26189001	+
Chr04	137985350	141648987	3663638	Chr03	75646515	111566606	35920092	+
Chr04	161757228	163771382	2014155	Chr03	27573199	30098671	2525473	+
Chr04	162391311	163967653	1576343	Chr03	10711609	12859748	2148140	+
Chr04	172821276	175824321	3003046	Chr03	61526338	64957268	3430931	+
Chr04	129685564	134752084	5066521	Chr03	158039761	169997302	11957542	+
Chr04	173178570	175086365	1907796	Chr03	11878248	14632572	2754325	+
Chr04	140488730	142252472	1763743	Chr03	22204530	24329059	2124530	+
Chr04	168457070	171214230	2757161	Chr03	24840710	26440979	1600270	+
Chr04	163626841	165064123	1437283	Chr03	909066	3846548	2937483	+
Chr04	168511876	170562160	2050285	Chr03	72596706	90912357	18315652	+
Chr04	171276324	179406016	8129693	Chr03	7230782	18285	7212498	-
Chr04	161840089	165554604	3714516	Chr03	13146476	8651597	4494880	-
Chr04	156533541	159355727	2822187	Chr03	23463145	21031293	2431853	-
Chr04	9457801	22590497	13132697	Chr03	61150832	57365124	3785709	-
Chr04	165767819	168060573	2292755	Chr03	20692983	19177682	1515302	-
Chr04	152840429	155207817	2367389	Chr03	27573199	24896037	2677163	-
Chr04	165780862	169113424	3332563	Chr03	4255454	434324	3821131	-
Chr04	140047519	142252472	2204954	Chr03	34266717	32216170	2050548	-
Chr04	153985085	155800292	1815208	Chr03	109873773	70570989	39302785	-
Chr04	161757228	162716471	959244	Chr03	24114072	21287530	2826543	-
Chr04	159674149	159755825	81677	Chr03	8453800	8052197	401604	-
Chr04	172750738	173940932	1190195	Chr03	68230884	64502082	3728803	-
Chr04	154589402	156076707	1487306	Chr03	18064271	16333038	1731234	-
Chr04	150061066	151822408	1761343	Chr03	44660914	40988422	3672493	-
Chr04	154660677	156891148	2230472	Chr03	111565284	90912357	20652928	-
Chr04	168065757	170827046	2761290	Chr03	29170295	27224040	1946256	-
Chr05	170152836	175136577	4983742	Chr03	22204530	28247338	6042809	+
Chr05	173254918	175236392	1981475	Chr03	22402190	24748796	2346607	+
Chr05	9839200	12251917	2412718	Chr03	74795200	111566606	36771407	+
Chr05	45737529	51354334	5616806	Chr03	33461502	36879697	3418196	+
Chr05	4379976	5434731	1054756	Chr03	22402190	24116239	1714050	+
Chr05	57133189	63675549	6542361	Chr03	64733961	69105768	4371808	+
Chr05	28723458	31515577	2792120	Chr03	11878248	13818059	1939812	+
Chr05	927652	2918600	1990949	Chr03	23191367	24329059	1137693	+
Chr05	2577003	3986746	1409744	Chr03	22431432	24116239	1684808	+
Chr05	15911420	17745150	1833731	Chr03	64733961	68414699	3680739	+
Chr05	53302101	63495669	10193569	Chr03	909066	2995893	2086828	+
Chr05	170644652	172425937	1781286	Chr03	27716790	29461811	1745022	+
Chr05	170789007	173257841	2468835	Chr03	24322453	27719012	3396560	+
Chr05	2391348	3470933	1079586	Chr03	640673	3077149	2436477	+
Chr05	14615383	16998093	2382711	Chr03	21677282	23586433	1909152	+
Chr05	9189561	10810528	1620968	Chr03	15587493	18233071	2645579	+
Chr05	3983804	4822535	838732	Chr03	33336703	33935653	598951	+
Chr05	176369325	176968325	599001	Chr03	22707644	24116239	1408596	+
Chr05	17970642	20199936	2229295	Chr03	19461554	21750390	2288837	+
Chr05	170578902	175529722	4950821	Chr03	98838125	65897161	32940965	-
Chr05	34742217	41336007	6593791	Chr03	68992498	61985968	7006531	-
Chr05	46472850	55409024	8936175	Chr03	25315864	22715863	2600002	-
Chr05	53302101	64867483	11565383	Chr03	36788256	33567178	3221079	-
Chr05	35044905	38074435	3029531	Chr03	43004440	41749170	1255271	-
Chr05	34584277	39041082	4456806	Chr03	21690610	19123159	2567452	-
Chr05	9152365	11636931	2484567	Chr03	25374066	22408051	2966016	-
Chr05	33188255	35074301	1886047	Chr03	38850850	36556099	2294752	-
Chr05	60751362	70168969	9417608	Chr03	171359600	162583667	8775934	-
Chr05	10772378	12126544	1354167	Chr03	18228916	16657081	1571836	-
Chr05	43732876	47083701	3350826	Chr03	64733961	62881416	1852546	-
Chr05	2577003	4950136	2373134	Chr03	69092844	64502082	4590763	-
Chr05	55723058	65830908	10107851	Chr03	58215003	55089885	3125119	-
Chr05	21806526	23790285	1983760	Chr03	57398683	49586798	7811886	-
Chr05	30328605	31987931	1659327	Chr03	20669622	19123159	1546464	-
Chr05	8362061	10016682	1654622	Chr03	38704438	36679857	2024582	-
Chr05	1510956	3470933	1959978	Chr03	28036029	26406926	1629104	-
Chr05	4379976	5661101	1281126	Chr03	33782931	31321684	2461248	-
Chr05	169648742	171883302	2234561	Chr03	171359600	166455359	4904242	-
Chr05	14805641	15914758	1109118	Chr03	4580052	1808403	2771650	-
Chr05	30042104	31923050	1880947	Chr03	57117922	51178473	5939450	-
Chr05	170644652	173208998	2564347	Chr03	44786345	40369251	4417095	-
Chr06	36894163	76485912	39591750	Chr03	32983532	38998598	6015067	+
Chr06	10220560	15230446	5009887	Chr03	19377004	24116239	4739236	+
Chr06	11332866	15353505	4020640	Chr03	18465340	21071633	2606294	+
Chr06	11703904	13367645	1663742	Chr03	10327913	12239899	1911987	+
Chr06	158759608	161261261	2501654	Chr03	166709611	173702742	6993132	+
Chr06	22473679	31504600	9030922	Chr03	30364678	33935653	3570976	+
Chr06	6589175	8442912	1853738	Chr03	72035519	92506738	20471220	+
Chr06	12245813	14702519	2456707	Chr03	33782931	36679857	2896927	+
Chr06	8442475	10038108	1595634	Chr03	40360181	44788362	4428182	+
Chr06	12471699	15353505	2881807	Chr03	70749712	75648590	4898879	+
Chr06	168379062	170919854	2540793	Chr03	26993999	30098671	3104673	+
Chr06	11742029	14078118	2336090	Chr03	34968606	37445400	2476795	+
Chr06	155583735	157563520	1979786	Chr03	22297865	23978158	1680294	+
Chr06	160164968	161689280	1524313	Chr03	11476589	13818059	2341471	+
Chr06	10586187	13413669	2827483	Chr03	26716136	29868703	3152568	+
Chr06	154690359	157301656	2611298	Chr03	2628835	4589234	1960400	+
Chr06	12245813	14702519	2456707	Chr03	75646515	111566606	35920092	+
Chr06	160164968	161555629	1390662	Chr03	11028627	12976168	1947542	+
Chr06	167424277	169398331	1974055	Chr03	2993152	4398928	1405777	+
Chr06	159262307	161313722	2051416	Chr03	30364678	32533139	2168462	+
Chr06	11323118	12698637	1375520	Chr03	3528642	4398928	870287	+
Chr06	153002272	156808462	3806191	Chr03	30097235	27111510	2985726	-
Chr06	155695341	157596728	1901388	Chr03	154374091	92506738	61867354	-
Chr06	159968494	161050355	1081862	Chr03	12239189	10713882	1525308	-
Chr06	10956019	14702519	3746501	Chr03	119291250	75648590	43642661	-
Chr06	29516286	31504600	1988315	Chr03	32629025	31974582	654444	-
Chr06	166417351	168918785	2501435	Chr03	15587493	13178193	2409301	-
Chr06	10796214	14186875	3390662	Chr03	13789123	11147660	2641464	-
Chr06	168217430	170919854	2702425	Chr03	25910551	24210161	1700391	-
Chr06	11323118	15230446	3907329	Chr03	44786345	40988422	3797924	-
Chr06	2847960	4658027	1810068	Chr03	30097235	27111510	2985726	-
Chr06	6466145	7840082	1373938	Chr03	21601438	19505505	2095934	-
Chr06	11306644	15353505	4046862	Chr03	25673360	23465585	2207776	-
Chr06	154984740	157620394	2635655	Chr03	34423277	31494661	2928617	-
Chr06	11742029	13413669	1671641	Chr03	48271751	45865780	2405972	-
Chr06	156803523	159547958	2744436	Chr03	25354541	22821102	2533440	-
Chr06	12369118	14627736	2258619	Chr03	173786567	168064011	5722557	-
Chr06	167008441	168818194	1809754	Chr03	21114518	19224668	1889851	-
Chr06	164875238	166420370	1545133	Chr03	77718653	71494048	6224606	-
Chr07	169267313	173482117	4214805	Chr03	41744851	48752272	7007422	+
Chr07	2158100	4789758	2631659	Chr03	14325567	17148471	2822905	+
Chr07	169445326	170796416	1351091	Chr03	74795200	111566606	36771407	+
Chr07	2902351	5711739	2809389	Chr03	62072037	68414699	6342663	+
Chr07	3259469	4857475	1598007	Chr03	13472637	14986568	1513932	+
Chr07	3191781	4789758	1597978	Chr03	40390369	43006249	2615881	+
Chr07	9380704	11837053	2456350	Chr03	29151368	30414875	1263508	+
Chr07	3641734	5338099	1696366	Chr03	909066	3429495	2520430	+
Chr07	21900252	26696155	4795904	Chr03	75646515	69603403	6043113	-
Chr07	2625207	4008595	1383389	Chr03	12856037	10770648	2085390	-
Chr07	18782575	21086033	2303459	Chr03	21813093	19840124	1972970	-
Chr07	11708050	13611847	1903798	Chr03	14480758	12045108	2435651	-
Chr07	4650390	5656393	1006004	Chr03	3683456	1961844	1721613	-
Chr07	38005221	82741946	44736726	Chr03	111565284	89157355	22407930	-
Chr07	14078595	17100560	3021966	Chr03	30364678	28247338	2117341	-
Chr07	9758313	10770052	1011740	Chr03	58664959	57125296	1539664	-
Chr08	479329	64213041	63733713	Chr03	758654	44695036	43936383	+
Chr08	136093550	145209226	9115677	Chr03	146428955	179338396	32909442	+
Chr08	113080174	137448427	24368254	Chr03	177496456	183572866	6076411	+
Chr08	146567405	149830693	3263289	Chr03	68820447	72606195	3785749	+
Chr08	109366804	124218250	14851447	Chr03	75646515	89157355	13510841	+
Chr08	1521425	3665577	2144153	Chr03	28076035	29868703	1792669	+
Chr08	77235601	113713605	36478005	Chr03	2993152	4270768	1277617	+
Chr08	22377776	34984086	12606311	Chr03	70636694	140413572	69776879	+
Chr08	150816940	151528550	711611	Chr03	57557529	58144731	587203	+
Chr08	84405370	107121151	22715782	Chr03	183290424	184008344	717921	+
Chr08	147599415	149944162	2344748	Chr03	64498634	68232800	3734167	+
Chr08	12608320	13812520	1204201	Chr03	3528642	4785124	1256483	+
Chr08	1573450	3265108	1691659	Chr03	11896444	13515023	1618580	+
Chr08	74690767	95829315	21138549	Chr03	159000494	160925940	1925447	+
Chr08	7649702	9726572	2076871	Chr03	50506854	55726160	5219307	+
Chr08	2417151	3903855	1486705	Chr03	24963258	27416445	2453188	+
Chr08	63498798	87643650	24144853	Chr03	99201548	118678511	19476964	+
Chr08	146102240	155267327	9165088	Chr03	70541284	45246960	25294325	-
Chr08	144614779	146533947	1919169	Chr03	76207341	70570989	5636353	-
Chr08	129646068	134256026	4609959	Chr03	181641929	180971731	670199	-
Chr08	2417151	3838437	1421287	Chr03	77718653	71494048	6224606	-
Chr08	1094576	3265108	2170533	Chr03	21575792	19552204	2023589	-
Chr08	146362257	148896671	2534415	Chr03	26993999	24329059	2664941	-
Chr08	1646522	3265108	1618587	Chr03	26393915	24896037	1497879	-
Chr08	133139988	138447291	5307304	Chr03	33016089	31025495	1990595	-
Chr08	85442687	109371145	23928459	Chr03	4571324	3757799	813526	-
Chr09	5717338	12981929	7264592	Chr03	61269414	71313320	10043907	+
Chr09	150566443	151841468	1275026	Chr03	72035519	74805266	2769748	+
Chr09	144811255	147459551	2648297	Chr03	21924774	24896037	2971264	+
Chr09	3188358	5687742	2499385	Chr03	111493461	145849933	34356473	+
Chr09	3788691	5051991	1263301	Chr03	1226406	2500764	1274359	+
Chr09	149913276	152180414	2267139	Chr03	22949197	25912663	2963467	+
Chr09	2154335	4720157	2565823	Chr03	27221728	29868703	2646976	+
Chr09	2846861	4317624	1470764	Chr03	169212302	172977147	3764846	+
Chr09	3177902	4317624	1139723	Chr03	50359407	55726160	5366754	+
Chr09	146388619	149135957	2747339	Chr03	22402190	24329059	1926870	+
Chr09	992643	4931964	3939322	Chr03	178107578	168149893	9957686	-
Chr09	152307089	154870035	2562947	Chr03	25820724	23169122	2651603	-
Chr09	31137288	36455792	5318505	Chr03	55358586	51271950	4086637	-
Chr09	154849857	157040674	2190818	Chr03	28849324	27574176	1275149	-
Chr09	22793629	32209347	9415719	Chr03	123779192	92506738	31272455	-
Chr09	10033886	12569582	2535697	Chr03	70048382	68232800	1815583	-
Chr09	1794984	4931964	3136981	Chr03	24058541	21071633	2986909	-
Chr09	146305907	147459551	1153645	Chr03	44868483	41827695	3040789	-
Chr09	23044928	31313546	8268619	Chr03	23191367	20771434	2419934	-
Chr10	142712182	144058890	1346709	Chr03	154374091	162583667	8209577	+
Chr10	130982596	135219778	4237183	Chr03	71472121	95002970	23530850	+
Chr10	121578269	127242828	5664560	Chr03	18785185	21237587	2452403	+
Chr10	122627553	126405540	3777988	Chr03	909066	1955089	1046024	+
Chr10	123997990	125176146	1178157	Chr03	16440901	17135208	694308	+
Chr10	130964996	132975960	2010965	Chr03	15223878	17690665	2466788	+
Chr10	128749410	133863109	5113700	Chr03	17179939	13724484	3455456	-
Chr10	9112945	14220044	5107100	Chr03	119291250	90749360	28541891	-
Chr10	122387334	125176146	2788813	Chr03	14426915	13515023	911893	-
Chr10	131316933	133945175	2628243	Chr03	7523968	5864235	1659734	-
Chr11	132305850	134398730	2092881	Chr03	909066	2631127	1722062	+
Chr11	133131104	135439558	2308455	Chr03	39990552	42695029	2704478	+
Chr11	133199450	135727567	2528118	Chr03	14426915	16539976	2113062	+
Chr11	127257914	129502006	2244093	Chr03	71472121	75804138	4332018	+
Chr11	132899329	134327764	1428436	Chr03	16037480	18239870	2202391	+
Chr11	112354891	116522725	4167835	Chr03	14426915	16450626	2023712	+
Chr11	131151818	132171775	1019958	Chr03	27573199	29720154	2146956	+
Chr11	131371287	132315532	944246	Chr03	23463145	25694292	2231148	+
Chr11	127293537	128821429	1527893	Chr03	18750939	21071633	2320695	+
Chr11	127257914	128965326	1707413	Chr03	40360181	35931835	4428347	-
Chr11	131067494	131933355	865862	Chr03	37074932	33786277	3288656	-
Chr11	129424195	130588163	1163969	Chr03	32737626	31974582	763045	-
Chr11	110994760	114034247	3039488	Chr03	4547341	2954942	1592400	-
Chr11	129631349	131933355	2302007	Chr03	155171588	90749360	64422229	-
Chr11	131248706	132759386	1510681	Chr03	21240392	19177682	2062711	-
Chr12	2323064	5007190	2684127	Chr03	30637821	32985692	2347872	+
Chr12	135783815	137650252	1866438	Chr03	31862876	33935653	2072778	+
Chr12	124137127	127396770	3259644	Chr03	40993758	44788362	3794605	+
Chr12	135795434	138320910	2525477	Chr03	11878248	15138510	3260263	+
Chr12	120122539	128079190	7956652	Chr03	68192985	62647036	5545950	-
Chr12	125194783	128891881	3697099	Chr03	21656841	19113576	2543266	-
Chr12	126154950	128856892	2701943	Chr03	24058541	22293384	1765158	-
Chr12	141518378	142015268	496891	Chr03	17146990	16609486	537505	-
Chr12	83800373	107006677	23206305	Chr03	15745482	13877789	1867694	-
Chr12	141467390	142049041	581652	Chr03	20669622	19505505	1164118	-
Chr12	113814059	120745398	6931340	Chr03	16440901	14429053	2011849	-
Chr13	35913083	50012304	14099222	Chr03	57398683	60855070	3456388	+
Chr13	66884012	73397722	6513711	Chr03	71145522	111566606	40421085	+
Chr13	87727980	89907869	2179890	Chr03	71472121	111566606	40094486	+
Chr13	67265409	69288787	2023379	Chr03	27845283	29461811	1616529	+
Chr13	88402434	90586754	2184321	Chr03	909066	3846548	2937483	+
Chr13	80991781	83672583	2680803	Chr03	76962352	70570989	6391364	-
Chr13	69800065	73882795	4082731	Chr03	115007442	74151632	40855811	-
Chr13	87888597	89529151	1640555	Chr03	21601438	19155564	2445875	-
Chr13	88964783	89433736	468954	Chr03	37919678	35931835	1987844	-
Chr13	81251771	82981246	1729476	Chr03	25274186	23489838	1784349	-
Chr13	68795093	70631173	1836081	Chr03	43004440	40369251	2635190	-
Chr14	55907142	69489400	13582259	Chr03	161728681	173138415	11409735	+
Chr14	74291090	76844663	2553574	Chr03	22131684	24329059	2197376	+
Chr14	51169924	58730337	7560414	Chr03	152750990	159777407	7026418	+
Chr14	74601949	76844663	2242715	Chr03	168147333	173626690	5479358	+
Chr14	82214307	83997945	1783639	Chr03	11664979	15521795	3856817	+
Chr14	75743343	76859940	1116598	Chr03	32212226	34441353	2229128	+
Chr14	81459272	83391954	1932683	Chr03	16767537	18472263	1704727	+
Chr14	81614446	83109787	1495342	Chr03	19837524	22408051	2570528	+
Chr14	75044017	76470231	1426215	Chr03	21924774	23169122	1244349	+
Chr14	74291090	77311449	3020360	Chr03	10711609	13992490	3280882	+
Chr14	47344042	50433921	3089880	Chr03	182072328	183067635	995308	+
Chr14	81614446	83906554	2292109	Chr03	71931271	99260748	27329478	+
Chr14	81459272	83230620	1771349	Chr03	40985587	42695029	1709443	+
Chr14	75743343	77042437	1299095	Chr03	31952496	33808293	1855798	+
Chr14	81301498	83298875	1997378	Chr03	2973739	4398928	1425190	+
Chr14	82320516	83997945	1677430	Chr03	24886088	26440979	1554892	+
Chr14	82432627	85337872	2905246	Chr03	70541284	77026282	6484999	+
Chr14	82432627	83655463	1222837	Chr03	11878248	13818059	1939812	+
Chr14	74291090	75999940	1708851	Chr03	64498634	68995769	4497136	+
Chr14	73478807	75747119	2268313	Chr03	23494209	25694292	2200084	+
Chr14	74569676	76844663	2274988	Chr03	40360181	34552957	5807225	-
Chr14	77245455	77854904	609450	Chr03	32983532	31025495	1958038	-
Chr14	82167290	84530680	2363391	Chr03	116660235	77727238	38932998	-
Chr14	82496543	83396021	899479	Chr03	12139299	9836149	2303151	-
Chr14	80732493	83527390	2794898	Chr03	33336703	30731168	2605536	-
Chr14	82678731	85015844	2337114	Chr03	44786345	40369251	4417095	-
Chr14	81459272	83009273	1550002	Chr03	24114072	22243400	1870673	-
Chr14	82432627	83906554	1473928	Chr03	69092844	64735523	4357322	-
Chr14	73421673	75219039	1797367	Chr03	23973053	21680756	2292298	-
Chr15	15244769	23610392	8365624	Chr03	60146344	71313320	11166977	+
Chr15	660499	2827076	2166578	Chr03	22402190	25912663	3510474	+
Chr15	7079170	9899730	2820561	Chr03	909066	4756041	3846976	+
Chr15	474034	1306663	832630	Chr03	26993999	28843261	1849263	+
Chr15	13312492	17643907	4331416	Chr03	90746271	154388137	63641867	+
Chr15	13312492	17643907	4331416	Chr03	168147333	173626690	5479358	+
Chr15	5160643	7915785	2755143	Chr03	39787907	44788362	5000456	+
Chr15	13836590	15832173	1995584	Chr03	50359407	55726160	5366754	+
Chr15	15803424	17643907	1840484	Chr03	45865238	48274100	2408863	+
Chr15	12713494	15894535	3181042	Chr03	176610995	169174053	7436943	-
Chr15	6207037	7915785	1708749	Chr03	24114072	22715863	1398210	-
Chr15	20022499	24322060	4299562	Chr03	70541284	65430152	5111133	-
Chr15	1154020	2943274	1789255	Chr03	58209414	54978274	3231141	-
Chr15	1759135	3518686	1759552	Chr03	20209686	19123159	1086528	-
Chr15	13312492	15267783	1955292	Chr03	17713976	15599394	2114583	-
Chr15	7079170	8391000	1311831	Chr03	18235873	16450626	1785248	-
Chr15	8354393	10388873	2034481	Chr03	21813093	20298232	1514862	-
Chr16	81035848	83262960	2227113	Chr03	70636694	77727238	7090545	+
Chr16	67926415	71173360	3246946	Chr03	39787907	44788362	5000456	+
Chr16	81381922	83262960	1881039	Chr03	55714429	60855070	5140642	+
Chr16	29958107	55636530	25678424	Chr03	61803505	64735523	2932019	+
Chr16	81381922	83262960	1881039	Chr03	28210384	31025495	2815112	+
Chr16	20571946	44542618	23970673	Chr03	89154508	115012280	25857773	+
Chr16	74858061	76367155	1509095	Chr03	36677692	38627233	1949542	+
Chr16	35387454	55643138	20255685	Chr03	38107708	40369251	2261544	+
Chr16	72010674	74189915	2179242	Chr03	30049076	27574176	2474901	-
Chr16	73357028	76305608	2948581	Chr03	16440901	12976168	3464734	-
Chr16	72737387	75224541	2487155	Chr03	22654576	21118733	1535844	-
Chr16	59437449	64967728	5530280	Chr03	31379140	28902478	2476663	-
Chr16	74850422	75944486	1094065	Chr03	12882549	10713882	2168668	-
Chr16	74061009	75803877	1742869	Chr03	42002990	40369251	1633740	-
Chr16	28958134	54056436	25098303	Chr03	40360181	38110197	2249985	-
Chr01	180086978	214208428	34121451	Chr04	138236556	180543213	42306658	+
Chr01	44628452	47448667	2820216	Chr04	133696410	141019976	7323567	+
Chr01	207413216	211555986	4142771	Chr04	140578344	143248219	2669876	+
Chr01	204156162	206266314	2110153	Chr04	173112012	175409948	2297937	+
Chr01	211941376	214310469	2369094	Chr04	173463183	174959978	1496796	+
Chr01	100718194	150570625	49852432	Chr04	44858935	94477326	49618392	+
Chr01	191655954	193835420	2179467	Chr04	173687472	175409948	1722477	+
Chr01	206849445	208970347	2120903	Chr04	174005343	175708783	1703441	+
Chr01	205962574	206740346	777773	Chr04	155028721	157265406	2236686	+
Chr01	50254216	52069349	1815134	Chr04	139859848	142177983	2318136	+
Chr01	210244683	212308237	2063555	Chr04	7999309	14378005	6378697	+
Chr01	205238911	206266314	1027404	Chr04	173463183	174586780	1123598	+
Chr01	205730576	206266314	535739	Chr04	155028721	157614548	2585828	+
Chr01	7301765	10437089	3135325	Chr04	16012639	27479483	11466845	+
Chr01	195358235	196370143	1011909	Chr04	110384731	78281247	32103485	-
Chr01	184782427	191699376	6916950	Chr04	141571802	136680246	4891557	-
Chr01	209039312	212245493	3206182	Chr04	172361595	169561504	2800092	-
Chr01	194175360	194433213	257854	Chr04	153092977	152825542	267436	-
Chr01	181701214	186270045	4568832	Chr04	142725377	138149853	4575525	-
Chr01	49622684	51639651	2016968	Chr04	168924181	167196486	1727696	-
Chr01	209570467	212435735	2865269	Chr04	168400544	166917455	1483090	-
Chr01	195731783	198702961	2971179	Chr04	170236760	167841520	2395241	-
Chr01	186030149	188969609	2939461	Chr04	148841877	146053357	2788521	-
Chr01	178256607	180088345	1831739	Chr04	167828664	165315157	2513508	-
Chr01	205298534	206458139	1159606	Chr04	163368431	161676917	1691515	-
Chr01	207413216	210584603	3171388	Chr04	73681118	28171254	45509865	-
Chr01	50692163	53249899	2557737	Chr04	171525930	169269837	2256094	-
Chr01	199417164	201784735	2367572	Chr04	170620396	168184979	2435418	-
Chr01	209080440	211340047	2259608	Chr04	158603288	157025464	1577825	-
Chr01	49038465	51639651	2601187	Chr04	141871920	138426410	3445511	-
Chr01	204867021	206866540	1999520	Chr04	157096079	155030711	2065369	-
Chr01	178256607	181702950	3446344	Chr04	169204054	167196486	2007569	-
Chr01	49703861	51911998	2208138	Chr04	159058392	157025464	2032929	-
Chr01	59086574	60425017	1338444	Chr04	142135031	141015929	1119103	-
Chr02	139941265	143657794	3716530	Chr04	3080621	8283980	5203360	+
Chr02	151037143	154303007	3265865	Chr04	161699647	163290103	1590457	+
Chr02	181857006	184554421	2697416	Chr04	27477333	87983108	60505776	+
Chr02	164353777	164930916	577140	Chr04	167292857	168959790	1666934	+
Chr02	154885794	156399553	1513760	Chr04	157023617	158873795	1850179	+
Chr02	153457649	155928746	2471098	Chr04	7003429	10918769	3915341	+
Chr02	96416893	112892564	16475672	Chr04	138424653	141078433	2653781	+
Chr02	139605865	143522454	3916590	Chr04	6710139	10918769	4208631	+
Chr02	177009461	178605318	1595858	Chr04	107918483	127595235	19676753	+
Chr02	184694026	185843728	1149703	Chr04	4412555	10918769	6506215	+
Chr02	147874199	152102677	4228479	Chr04	28167687	39112670	10944984	+
Chr02	184139911	186093833	1953923	Chr04	140017250	142638377	2621128	+
Chr02	14297526	32877373	18579848	Chr04	145343270	147657618	2314349	+
Chr02	153457649	155646296	2188648	Chr04	170810275	171750757	940483	+
Chr02	14297526	26746717	12449192	Chr04	140556620	141456251	899632	+
Chr02	144856213	151140384	6284172	Chr04	142024164	138238946	3785219	-
Chr02	99095074	124441633	25346560	Chr04	133696410	123241853	10454558	-
Chr02	183471927	185503615	2031689	Chr04	10908731	4210200	6698532	-
Chr02	158306658	160538163	2231506	Chr04	140708339	136680246	4028094	-
Chr02	152651909	156706619	4054711	Chr04	168709903	167230042	1479862	-
Chr02	153457649	157293608	3835960	Chr04	171525930	168531034	2994897	-
Chr02	152696923	155928746	3231824	Chr04	20428817	9179981	11248837	-
Chr02	160168873	162711045	2542173	Chr04	169204054	166563946	2640109	-
Chr02	84073873	108855867	24781995	Chr04	175391773	172799660	2592114	-
Chr02	138089849	141332332	3242484	Chr04	176210175	174586780	1623396	-
Chr02	153457649	157032725	3575077	Chr04	10908731	6719856	4188876	-
Chr02	164462500	166300167	1837668	Chr04	141925159	138600647	3324513	-
Chr02	43141840	61108506	17966667	Chr04	142734132	140581532	2152601	-
Chr02	99095074	112965247	13870174	Chr04	10761279	4210200	6551080	-
Chr02	159594847	162434856	2840010	Chr04	10908731	4414835	6493897	-
Chr03	11821058	17534359	5713302	Chr04	167342978	171968041	4625064	+
Chr03	17654951	19515779	1860829	Chr04	160723084	162657500	1934417	+
Chr03	28125848	30724467	2598620	Chr04	150747728	153298778	2551051	+
Chr03	75606995	118468098	42861104	Chr04	314701	3228961	2914261	+
Chr03	68057973	75609070	7551098	Chr04	166784115	171001323	4217209	+
Chr03	22664759	25056789	2392031	Chr04	27477333	68456718	40979386	+
Chr03	24373155	27820428	3447274	Chr04	10908731	29920529	19011799	+
Chr03	27818206	29812093	1993888	Chr04	173560386	175858333	2297948	+
Chr03	169539466	176507075	6967610	Chr04	165584695	169870361	4285667	+
Chr03	48821932	50257183	1435252	Chr04	32826023	49416137	16590115	+
Chr03	13433394	17534359	4100966	Chr04	5822593	16014819	10192227	+
Chr03	2211583	5054469	2842887	Chr04	166685848	168754635	2068788	+
Chr03	3482693	4266466	783774	Chr04	27477333	37290468	9813136	+
Chr03	160388038	170722997	10334960	Chr04	168956032	171537871	2581840	+
Chr03	2969571	4367792	1398222	Chr04	141017155	142723106	1705952	+
Chr03	877332	4248621	3371290	Chr04	164291742	166465957	2174216	+
Chr03	936801	1935490	998690	Chr04	162239541	163391120	1151580	+
Chr03	15063677	17711185	2647509	Chr04	153746104	155887967	2141864	+
Chr03	27061507	29812093	2750587	Chr04	169195643	171792420	2596778	+
Chr03	20404871	23201965	2797095	Chr04	166900262	169251614	2351353	+
Chr03	15619657	17763701	2144045	Chr04	140556620	142190384	1633765	+
Chr03	61987320	64965672	2978353	Chr04	1774951	9185495	7410545	+
Chr03	27646671	30158182	2511512	Chr04	162405299	164438836	2033538	+
Chr03	167184276	171440879	4256604	Chr04	20953892	31771254	10817363	+
Chr03	877332	2095859	1218528	Chr04	167644061	170039391	2395331	+
Chr03	877332	1781544	904213	Chr04	8248875	10784117	2535243	+
Chr03	15619657	18288986	2669330	Chr04	169195643	171537871	2342229	+
Chr03	2771	7275902	7273132	Chr04	180077005	172098268	7978738	-
Chr03	8691694	13073971	4382278	Chr04	166182462	162489780	3692683	-
Chr03	20920110	23159901	2239792	Chr04	159920259	157097884	2822376	-
Chr03	57326487	60992285	3665799	Chr04	21504868	8783512	12721357	-
Chr03	19132603	21594355	2461753	Chr04	168709903	164169499	4540405	-
Chr03	24993869	27114601	2120733	Chr04	155510215	153783790	1726426	-
Chr03	11841917	14381651	2539735	Chr04	169195643	167041925	2153719	-
Chr03	32306406	34499528	2193123	Chr04	142715170	140558857	2156314	-
Chr03	1135214	4367792	3232579	Chr04	143687638	140726184	2961455	-
Chr03	22664759	24379761	1715003	Chr04	142725377	140726184	1999194	-
Chr03	21030301	24025621	2995321	Chr04	164003847	162108630	1895218	-
Chr03	12124946	15623398	3498453	Chr04	14906788	5825687	9081102	-
Chr03	175072879	179825567	4752689	Chr04	142715170	140404286	2310885	-
Chr03	15136422	18130581	2994160	Chr04	157324908	155246969	2077940	-
Chr03	108613200	135130637	26517438	Chr04	83261851	46002136	37259716	-
Chr03	64513572	68225425	3711854	Chr04	174792332	173563231	1229102	-
Chr03	62628546	69099129	6470584	Chr04	140708339	137327618	3380722	-
Chr03	37978273	40538453	2560181	Chr04	4749319	2250277	2499043	-
Chr03	41161112	42857360	1696249	Chr04	166182462	164009802	2172661	-
Chr03	29139867	30448413	1308547	Chr04	144034974	141456251	2578724	-
Chr03	20235665	22081204	1845540	Chr04	31326698	21508704	9817995	-
Chr03	33970639	34884588	913950	Chr04	175391773	174586780	804994	-
Chr03	27935211	29775660	1840450	Chr04	171741741	169227272	2514470	-
Chr03	21030301	23159901	2129601	Chr04	174955934	173563231	1392704	-
Chr04	114467919	180005932	65538014	Chr04	115340392	180677180	65336789	+
Chr04	4822196	42566013	37743818	Chr04	4749319	42309499	37560181	+
Chr04	44467002	110438968	65971967	Chr04	43775230	112243322	68468093	+
Chr04	1854416	11169831	9315416	Chr04	125052	5915474	5790423	+
Chr04	291322	1686586	1395265	Chr04	3080621	5071669	1991049	+
Chr04	140495218	142252472	1757255	Chr04	141396787	143483917	2087131	+
Chr04	140875554	143092637	2217084	Chr04	141017155	142723106	1705952	+
Chr04	20887431	41394859	20507429	Chr04	140778511	143839941	3061431	+
Chr04	150211933	151760877	1548945	Chr04	173560386	175409948	1849563	+
Chr04	168511876	171974508	3462633	Chr04	131202332	136680246	5477915	+
Chr04	173747650	176045058	2297409	Chr04	4749319	12092076	7342758	+
Chr04	28816887	41394859	12577973	Chr04	140578344	142419965	1841622	+
Chr04	140495218	142252472	1757255	Chr04	27477333	53613681	26136349	+
Chr04	168636735	170562160	1925426	Chr04	153296906	155030711	1733806	+
Chr04	153597540	155420038	1822499	Chr04	146918516	149447746	2529231	+
Chr04	172951677	174370514	1418838	Chr04	167070300	168418642	1348343	+
Chr04	161455077	162297839	842763	Chr04	168458960	171792420	3333461	+
Chr04	154509303	156535346	2026044	Chr04	107918483	68456718	39461766	-
Chr04	67092938	106000102	38907165	Chr04	157096079	155125593	1970487	-
Chr04	148579679	151131598	2551920	Chr04	150752141	146982193	3769949	-
Chr04	140495218	143092637	2597420	Chr04	142725377	140558857	2166521	-
Chr04	129779442	135058606	5279165	Chr04	142188690	138205527	3983164	-
Chr04	154416286	157082067	2665782	Chr04	171203769	168184979	3018791	-
Chr04	148224432	149451724	1227293	Chr04	141017155	136384932	4632224	-
Chr04	173277635	175561056	2283422	Chr04	176329680	174115488	2214193	-
Chr04	161033252	162068694	1035443	Chr04	168645247	167196486	1448762	-
Chr04	167204008	168516329	1312322	Chr04	162957485	161356763	1600723	-
Chr04	140047519	141648987	1601469	Chr04	133951712	130203212	3748501	-
Chr04	154416286	155800292	1384007	Chr04	169204054	167353505	1850550	-
Chr04	140047519	142252472	2204954	Chr04	142715170	140726184	1988987	-
Chr04	173133135	175002710	1869576	Chr04	152280385	150749830	1530556	-
Chr05	52339179	65130405	12791227	Chr04	167194891	171750757	4555867	+
Chr05	170578902	173257841	2678940	Chr04	154181115	157097884	2916770	+
Chr05	10585854	12251917	1666064	Chr04	139859848	142726924	2867077	+
Chr05	151316164	159502692	8186529	Chr04	170810275	174744573	3934299	+
Chr05	44391093	51432098	7041006	Chr04	2996558	12092076	9095519	+
Chr05	3992512	5792599	1800088	Chr04	139169921	141843108	2673188	+
Chr05	52264552	55409024	3144473	Chr04	138270917	141398610	3127694	+
Chr05	56947759	63675549	6727791	Chr04	156795093	158515735	1720643	+
Chr05	169648742	173208998	3560257	Chr04	169195643	171219648	2024006	+
Chr05	167031462	171358928	4327467	Chr04	169195643	171479633	2283991	+
Chr05	151550865	159816871	8266007	Chr04	173959929	175635149	1675221	+
Chr05	58233018	66786340	8553323	Chr04	4208347	10918769	6710423	+
Chr05	4142329	4999337	857009	Chr04	166941026	168258150	1317125	+
Chr05	3716466	5354011	1637546	Chr04	3080621	8301938	5221318	+
Chr05	35067402	38074435	3007034	Chr04	169195643	171537871	2342229	+
Chr05	35992309	39471763	3479455	Chr04	10761279	3859816	6901464	-
Chr05	7845039	10586402	2741364	Chr04	168400544	166468639	1931906	-
Chr05	170644652	173620344	2975693	Chr04	168255517	164674575	3580943	-
Chr05	170702208	175136577	4434370	Chr04	163307941	159784331	3523611	-
Chr05	3983804	5388905	1405102	Chr04	141571802	137712274	3859529	-
Chr05	53383065	63495669	10112605	Chr04	158603288	155310726	3292563	-
Chr05	57133189	65130405	7997217	Chr04	165034356	163900723	1133634	-
Chr05	35044905	37555934	2511030	Chr04	28369063	20077144	8291920	-
Chr05	170152836	172425937	2273102	Chr04	121622123	102521611	19100513	-
Chr05	15318883	16579369	1260487	Chr04	165312438	164589122	723317	-
Chr05	170789007	173257841	2468835	Chr04	169195643	167196486	1999158	-
Chr06	12389233	15353505	2964273	Chr04	138144959	141918643	3773685	+
Chr06	158812503	161282981	2470479	Chr04	162405299	164724983	2319685	+
Chr06	5521668	8065541	2543874	Chr04	168150516	174022941	5872426	+
Chr06	160313378	164076680	3763303	Chr04	167644061	171792420	4148360	+
Chr06	160067375	162698801	2631427	Chr04	172361595	174813932	2452338	+
Chr06	12245813	15353505	3107693	Chr04	138424653	142190384	3765732	+
Chr06	37746624	62380939	24634316	Chr04	50060940	83273193	33212254	+
Chr06	10036030	11320638	1284609	Chr04	167194891	169200278	2005388	+
Chr06	9932916	11325248	1392333	Chr04	27477333	68456718	40979386	+
Chr06	142004992	148177145	6172154	Chr04	140708339	142190384	1482046	+
Chr06	155695341	157409419	1714079	Chr04	140556620	142726924	2170305	+
Chr06	6589175	7699962	1110788	Chr04	174473881	175601359	1127479	+
Chr06	168563055	170720145	2157091	Chr04	172779790	174537484	1757695	+
Chr06	6939472	8912637	1973166	Chr04	167316227	170859365	3543139	+
Chr06	11282777	14186875	2904099	Chr04	172875068	175587260	2712193	+
Chr06	158441095	160073150	1632056	Chr04	130895781	135185967	4290187	+
Chr06	6589175	7600023	1010849	Chr04	171203769	173980674	2776906	+
Chr06	11130900	12442249	1311350	Chr04	167342978	168418642	1075665	+
Chr06	11570306	14186875	2616570	Chr04	172361595	174586780	2225186	+
Chr06	11323118	14817311	3494194	Chr04	165312438	162437181	2875258	-
Chr06	11742029	14702519	2960491	Chr04	151810208	148728131	3082078	-
Chr06	158441095	159618345	1177251	Chr04	141396787	139451263	1945525	-
Chr06	9735389	13141936	3406548	Chr04	174955934	172366354	2589581	-
Chr06	10856280	15007896	4151617	Chr04	158500406	155161096	3339311	-
Chr06	160006113	161282981	1276869	Chr04	141268076	133701887	7566190	-
Chr06	159262307	161318899	2056593	Chr04	152809273	150926247	1883027	-
Chr06	154237863	156808462	2570600	Chr04	141571802	138238946	3332857	-
Chr06	142004992	147447582	5442591	Chr04	143470429	141019976	2450454	-
Chr06	164875238	166420370	1545133	Chr04	175582295	173980674	1601622	-
Chr06	156140870	157409419	1268550	Chr04	142715170	141019976	1695195	-
Chr06	11939926	14186875	2246950	Chr04	175919211	174959978	959234	-
Chr06	10900804	14567931	3667128	Chr04	11521754	4210200	7311555	-
Chr06	5214031	7419495	2205465	Chr04	162579545	160560281	2019265	-
Chr06	13140081	15353505	2213425	Chr04	135252288	130897538	4354751	-
Chr06	159129648	161689280	2559633	Chr04	158463865	155030711	3433155	-
Chr06	44886456	58110629	13224174	Chr04	84609528	53613681	30995848	-
Chr06	11515023	14702519	3187497	Chr04	175391773	173563231	1828543	-
Chr06	156354594	159134875	2780282	Chr04	166102819	164724983	1377837	-
Chr06	157406583	159547958	2141376	Chr04	37288924	20956813	16332112	-
Chr07	9276089	13041342	3765254	Chr04	172754889	176751740	3996852	+
Chr07	20174139	23148553	2974415	Chr04	161699647	163290103	1590457	+
Chr07	169991907	172308346	2316440	Chr04	138203134	141310282	3107149	+
Chr07	3294246	5121990	1827745	Chr04	154978610	157659286	2680677	+
Chr07	36333709	55321766	18988058	Chr04	50060940	97995421	47934482	+
Chr07	11731946	13202342	1470397	Chr04	167342978	169200278	1857301	+
Chr07	20105932	23090677	2984746	Chr04	141262191	142726924	1464734	+
Chr07	25230631	27915597	2684967	Chr04	173959929	174628654	668726	+
Chr07	38005221	55321766	17316546	Chr04	168255517	171335225	3079709	+
Chr07	1661465	4900087	3238623	Chr04	175844151	173771346	2072806	-
Chr07	3259469	5278345	2018877	Chr04	170137986	166986758	3151229	-
Chr07	36700898	109598998	72898101	Chr04	143179561	140661360	2518202	-
Chr07	169427751	171683574	2255824	Chr04	148745233	145161123	3584111	-
Chr07	520731	2906475	2385745	Chr04	180663820	179358992	1304829	-
Chr07	35916319	42148297	6231979	Chr04	142188690	141236396	952295	-
Chr08	7250642	10192968	2942327	Chr04	168150516	172799660	4649145	+
Chr08	9903621	11182797	1279177	Chr04	160723084	162476473	1753390	+
Chr08	148887383	151050407	2163025	Chr04	7003429	21508704	14505276	+
Chr08	17504274	21778804	4274531	Chr04	150747728	153783790	3036063	+
Chr08	1521425	3838437	2317013	Chr04	169760257	173980674	4220418	+
Chr08	7415189	10762031	3346843	Chr04	5822593	16024372	10201780	+
Chr08	133996565	138827130	4830566	Chr04	169204054	171335225	2131172	+
Chr08	1697152	3472426	1775275	Chr04	173560386	175635149	2074764	+
Chr08	2067626	3903855	1836230	Chr04	5822593	12429061	6606469	+
Chr08	6598026	7659624	1061599	Chr04	174005343	174959978	954636	+
Chr08	95826246	134256026	38429781	Chr04	165034356	168258150	3223795	+
Chr08	74239416	109371145	35131730	Chr04	141235593	142726924	1491332	+
Chr08	140375368	143153530	2778163	Chr04	174529953	175635149	1105197	+
Chr08	1094576	3027355	1932780	Chr04	174529953	175924636	1394684	+
Chr08	25931439	31283105	5351667	Chr04	4749319	10784117	6034799	+
Chr08	11194442	13078116	1883675	Chr04	167342978	168418642	1075665	+
Chr08	26429062	31051878	4622817	Chr04	139646352	142723106	3076755	+
Chr08	16931655	18931950	2000296	Chr04	155028721	157427455	2398735	+
Chr08	5091438	7467288	2375851	Chr04	165774350	162113983	3660368	-
Chr08	655920	3265108	2609189	Chr04	179176502	174130634	5045869	-
Chr08	11931518	13812520	1881003	Chr04	159969683	157092748	2876936	-
Chr08	11194442	11812848	618407	Chr04	168400544	166380196	2020349	-
Chr08	2067626	4262843	2195218	Chr04	174616269	172098268	2518002	-
Chr08	6127842	8333095	2205254	Chr04	169316090	167041925	2274166	-
Chr08	63482113	109371145	45889033	Chr04	143449833	138238946	5210888	-
Chr08	1094576	2787154	1692579	Chr04	168709903	167196486	1513418	-
Chr08	17748605	22131616	4383012	Chr04	171525930	169200278	2325653	-
Chr08	1017607	3122080	2104474	Chr04	140556620	133293026	7263595	-
Chr08	153411024	155100734	1689711	Chr04	41734640	31386787	10347854	-
Chr08	16620365	18376665	1756301	Chr04	154153830	153555367	598464	-
Chr08	147589287	149944162	2354876	Chr04	168400544	167196486	1204059	-
Chr08	2785304	4240762	1455459	Chr04	142725377	138290636	4434742	-
Chr08	147599415	149944162	2344748	Chr04	174792332	173563231	1229102	-
Chr08	147307525	149939177	2631653	Chr04	158603288	156448815	2154474	-
Chr08	14038076	15062219	1024144	Chr04	141871920	140793796	1078125	-
Chr08	23987356	29957101	5969746	Chr04	10908731	4210200	6698532	-
Chr08	9407622	10185649	778028	Chr04	155987994	155030711	957284	-
Chr08	140757767	142416917	1659151	Chr04	171525930	169581797	1944134	-
Chr09	151006156	153968222	2962067	Chr04	167342978	171537871	4194894	+
Chr09	144811255	147447900	2636646	Chr04	141017155	142726924	1709770	+
Chr09	146927712	149650859	2723148	Chr04	136678008	141574185	4896178	+
Chr09	145143356	147542661	2399306	Chr04	130200269	134595679	4395411	+
Chr09	2020408	4317624	2297217	Chr04	169625321	171219648	1594328	+
Chr09	128386644	139012432	10625789	Chr04	166468151	169316821	2848671	+
Chr09	143363316	145300899	1937584	Chr04	130106034	135440767	5334734	+
Chr09	25839710	31313546	5473837	Chr04	140708339	142190384	1482046	+
Chr09	2617150	4317624	1700475	Chr04	173676345	175587260	1910916	+
Chr09	150566443	152611602	2045160	Chr04	149999698	151812581	1812884	+
Chr09	146305907	148484229	2178323	Chr04	23248804	35433736	12184933	+
Chr09	149023175	150563409	1540235	Chr04	5011313	9179981	4168669	+
Chr09	150461974	151841468	1379495	Chr04	169613930	172799660	3185731	+
Chr09	146305907	147542661	1236755	Chr04	137821196	139657383	1836188	+
Chr09	139011449	151854926	12843478	Chr04	144686220	110340787	34345434	-
Chr09	61660407	135238145	73577739	Chr04	149241030	144927407	4313624	-
Chr09	144496701	147422058	2925358	Chr04	142903103	140661360	2241744	-
Chr09	2247993	4931964	2683972	Chr04	152369535	148844198	3525338	-
Chr09	2846861	4931964	2085104	Chr04	169204054	165315157	3888898	-
Chr09	2300734	4931964	2631231	Chr04	175694936	173563231	2131706	-
Chr09	46665545	99298189	52632645	Chr04	99080325	46002136	53078190	-
Chr09	7278879	8631643	1352765	Chr04	10761279	4753464	6007816	-
Chr09	2128549	3726266	1597718	Chr04	172754889	170142250	2612640	-
Chr09	2128549	4030140	1901592	Chr04	175624056	172799660	2824397	-
Chr10	123461135	126405540	2944406	Chr04	154570624	157097884	2527261	+
Chr10	122387334	125176146	2788813	Chr04	170137986	171537871	1399886	+
Chr10	127382384	132542887	5160504	Chr04	138203134	142726924	4523791	+
Chr10	123537572	125176146	1638575	Chr04	132046220	136680246	4634027	+
Chr10	139307133	140940898	1633766	Chr04	167342978	169870361	2527384	+
Chr10	136762343	137232153	469811	Chr04	169316090	171312975	1996886	+
Chr10	132302140	134552980	2250841	Chr04	141571802	138426410	3145393	-
Chr10	65864551	107450457	41585907	Chr04	174133023	172958147	1174877	-
Chr10	132302140	134320921	2018782	Chr04	131727558	111813680	19913879	-
Chr10	6897815	13994680	7096866	Chr04	158500406	157039967	1460440	-
Chr10	6897815	13865104	6967290	Chr04	156430339	154734838	1695502	-
Chr10	16980939	81021821	64040883	Chr04	143179561	141456251	1723311	-
Chr10	6225985	11742320	5516336	Chr04	135182003	130203212	4978792	-
Chr10	38867058	97848651	58981594	Chr04	76346568	37290468	39056101	-
Chr10	130289821	132889785	2599965	Chr04	172361595	169412051	2949545	-
Chr10	9127013	11742320	2615308	Chr04	142725377	141918643	806735	-
Chr10	128428620	131320814	2892195	Chr04	175588381	173563231	2025151	-
Chr11	131371287	135439558	4068272	Chr04	167194891	171537871	4342981	+
Chr11	131929448	134465757	2536310	Chr04	161416873	164294820	2877948	+
Chr11	131736921	134327764	2590844	Chr04	172779790	175587260	2807471	+
Chr11	131929448	135692967	3763520	Chr04	154881782	157770763	2888982	+
Chr11	128043941	130728040	2684100	Chr04	24273680	68456718	44183039	+
Chr11	125776818	128209637	2432820	Chr04	165034356	168418642	3384287	+
Chr11	128202745	130703165	2500421	Chr04	140708339	142726924	2018586	+
Chr11	103110425	116522725	13412301	Chr04	167228472	170859365	3630894	+
Chr11	136792627	138901571	2108945	Chr04	161772082	163309737	1537656	+
Chr11	131736921	134086175	2349255	Chr04	169195643	171750757	2555115	+
Chr11	69058907	92482958	23424052	Chr04	53731901	99080805	45348905	+
Chr11	127231707	128356230	1124524	Chr04	177724539	179704623	1980085	+
Chr11	131386431	134086175	2699745	Chr04	155949457	153773149	2176309	-
Chr11	123491621	125785924	2294304	Chr04	168400544	164724983	3675562	-
Chr11	111785388	116573234	4787847	Chr04	68501914	22900549	45601366	-
Chr11	115311805	118582539	3270735	Chr04	141925159	140553122	1372038	-
Chr11	127246411	128571856	1325446	Chr04	14906788	8301938	6604851	-
Chr11	130911247	132171775	1260529	Chr04	176210175	174606032	1604144	-
Chr12	141467390	142085246	617857	Chr04	166468151	168461149	1992999	+
Chr12	45594037	94912289	49318253	Chr04	40834362	66245466	25411105	+
Chr12	124781500	128724347	3942848	Chr04	137281709	141268636	3986928	+
Chr12	124137127	128178478	4041352	Chr04	166182462	169227272	3044811	+
Chr12	25233525	84644699	59411175	Chr04	40033627	95679727	55646101	+
Chr12	135795434	137650252	1854819	Chr04	140708339	142723106	2014768	+
Chr12	133582281	134933855	1351575	Chr04	166900262	164943197	1957066	-
Chr12	2582230	6135942	3553713	Chr04	167644061	164724983	2919079	-
Chr12	125980115	128681798	2701684	Chr04	175582295	173980674	1601622	-
Chr12	49185579	101923946	52738368	Chr04	83261851	40543697	42718155	-
Chr12	136888118	138523468	1635351	Chr04	169195643	166917455	2278189	-
Chr12	135795434	137650252	1854819	Chr04	142715170	140558857	2156314	-
Chr13	51356623	65822091	14465469	Chr04	37817998	140726184	102908187	+
Chr13	50004905	53925739	3920835	Chr04	2190850	5055367	2864518	+
Chr13	91141930	93154836	2012907	Chr04	161675872	164294820	2618949	+
Chr13	70426886	73848545	3421660	Chr04	138203134	142135681	3932548	+
Chr13	59370171	61443649	2073479	Chr04	64565676	94477326	29911651	+
Chr13	76940495	78489400	1548906	Chr04	172368425	174022941	1654517	+
Chr13	67881836	69373295	1491460	Chr04	169195643	171537871	2342229	+
Chr13	6953598	50012304	43058707	Chr04	37875353	7011351	30864003	-
Chr13	56242248	60369536	4127289	Chr04	156938156	155125593	1812564	-
Chr13	81544853	83179397	1634545	Chr04	168255517	166175270	2080248	-
Chr13	66922438	69109397	2186960	Chr04	167691300	164589122	3102179	-
Chr13	63424993	66328530	2903538	Chr04	141249977	136366925	4883053	-
Chr13	69370099	70977315	1607217	Chr04	169195643	167353505	1842139	-
Chr13	70035363	72323391	2288029	Chr04	157096079	154884009	2212071	-
Chr13	83662832	84798151	1135320	Chr04	169204054	168160021	1044034	-
Chr13	71378561	74694707	3316147	Chr04	134700729	127987735	6712995	-
Chr14	81757275	83329722	1572448	Chr04	162405299	165092540	2687242	+
Chr14	84111994	85311761	1199768	Chr04	136514759	140558857	4044099	+
Chr14	74115565	76844663	2729099	Chr04	137707822	142723106	5015285	+
Chr14	81808882	83534791	1725910	Chr04	167194891	168559446	1364556	+
Chr14	74990089	76740419	1750331	Chr04	166567709	168461149	1893441	+
Chr14	81459272	83109787	1650516	Chr04	141571802	138426410	3145393	-
Chr14	895304	47473377	46578074	Chr04	68913000	32233227	36679774	-
Chr15	3773338	13114320	9340983	Chr04	128651060	149367191	20716132	+
Chr15	2938859	3502358	563500	Chr04	110384731	126782031	16397301	+
Chr15	10895076	13898137	3003062	Chr04	138424653	142723106	4298454	+
Chr15	13488244	18062505	4574262	Chr04	169869099	173263293	3394195	+
Chr15	5318764	6621335	1302572	Chr04	140732554	142955633	2223080	+
Chr15	13334924	17017666	3682743	Chr04	167194891	169227272	2032382	+
Chr15	8354393	9062445	708053	Chr04	166562168	168258150	1695983	+
Chr15	1842281	4102687	2260407	Chr04	168315255	171335225	3019971	+
Chr15	13312492	17643907	4331416	Chr04	4208347	10918769	6710423	+
Chr15	7079170	9062445	1983276	Chr04	167828664	171001323	3172660	+
Chr15	13394786	17905203	4510418	Chr04	171980167	174779587	2799421	+
Chr15	17098105	19950046	2851942	Chr04	173631102	174813932	1182831	+
Chr15	131057	951174	820118	Chr04	169869099	171335225	1466127	+
Chr15	7914793	9175866	1261074	Chr04	173560386	175459607	1899222	+
Chr15	12273208	18062505	5789298	Chr04	175582295	172366354	3215942	-
Chr15	2938859	5964040	3025182	Chr04	171525930	167196486	4329445	-
Chr15	5399726	7665770	2266045	Chr04	142715170	138149853	4565318	-
Chr15	8382895	10897520	2514626	Chr04	158500406	155310726	3189681	-
Chr15	7351022	8247108	896087	Chr04	146042505	144901291	1141215	-
Chr15	13546916	15832173	2285258	Chr04	175456288	172799660	2656629	-
Chr15	12713494	15867977	3154484	Chr04	11181444	4721679	6459766	-
Chr16	73958807	76010198	2051392	Chr04	154708000	157025464	2317465	+
Chr16	81381922	83262960	1881039	Chr04	172779790	174586780	1806991	+
Chr16	73357028	76184018	2826991	Chr04	170137986	172906971	2768986	+
Chr16	81849064	83339350	1490287	Chr04	144916280	147069367	2153088	+
Chr16	74322273	75944486	1622214	Chr04	162191306	164635967	2444662	+
Chr16	35387454	55636530	20249077	Chr04	2797278	8003453	5206176	+
Chr16	77617416	80150767	2533352	Chr04	169316090	171750757	2434668	+
Chr16	74736351	76101462	1365112	Chr04	141307514	133954790	7352725	-
Chr16	74792600	76367155	1574556	Chr04	142634277	139174303	3459975	-
Chr16	77034045	78878010	1843966	Chr04	174955934	171792420	3163515	-
Chr01	901585	5369671	4468087	Chr05	25600484	27617356	2016873	+
Chr01	183172732	190579470	7406739	Chr05	9246739	12272066	3025328	+
Chr01	49778341	50696495	918155	Chr05	170514463	172481146	1966684	+
Chr01	49867348	52896507	3029160	Chr05	161269041	166280206	5011166	+
Chr01	45597979	47085885	1487907	Chr05	60077271	63033025	2955755	+
Chr01	203264145	206672123	3407979	Chr05	167682683	171336853	3654171	+
Chr01	208873867	212906957	4033091	Chr05	13785528	16890997	3105470	+
Chr01	209039312	212184297	3144986	Chr05	52851146	62715261	9864116	+
Chr01	85023829	161207342	76183514	Chr05	105505899	144166035	38660137	+
Chr01	182646557	187265504	4618948	Chr05	51737970	60959723	9221754	+
Chr01	198670412	200450658	1780247	Chr05	166277996	169670256	3392261	+
Chr01	208747465	211683497	2936033	Chr05	169884105	173006369	3122265	+
Chr01	78803990	116898312	38094323	Chr05	71801971	90624108	18822138	+
Chr01	210244683	214310469	4065787	Chr05	35016999	38050619	3033621	+
Chr01	49867348	52896507	3029160	Chr05	35199130	38322968	3123839	+
Chr01	45442691	47235655	1792965	Chr05	39450536	41759137	2308602	+
Chr01	50293958	51987743	1693786	Chr05	167682683	169389570	1706888	+
Chr01	209010241	212614426	3604186	Chr05	47666474	52853169	5186696	+
Chr01	7550397	10437089	2886693	Chr05	14403277	16400791	1997515	+
Chr01	195358235	197655415	2297181	Chr05	9979427	12129800	2150374	+
Chr01	184818153	187265504	2447352	Chr05	15128398	16890997	1762600	+
Chr01	184818153	186969593	2151441	Chr05	50765995	57268074	6502080	+
Chr01	176318724	179656889	3338166	Chr05	37026210	38322968	1296759	+
Chr01	208681212	210527692	1846481	Chr05	164321519	167939465	3617947	+
Chr01	46355914	57546376	11190463	Chr05	174125053	158745156	15379898	-
Chr01	13594887	19904048	6309162	Chr05	3887463	870371	3017093	-
Chr01	204867021	207821717	2954697	Chr05	67343307	57775600	9567708	-
Chr01	16460015	23686233	7226219	Chr05	4673944	870371	3803574	-
Chr01	209155076	212184297	3029222	Chr05	4023504	1776390	2247115	-
Chr01	184818153	186270045	1451893	Chr05	7822338	6057413	1764926	-
Chr01	178256607	181702950	3446344	Chr05	172474332	170580742	1893591	-
Chr01	184818153	187811396	2993244	Chr05	37443211	33934531	3508681	-
Chr01	43464576	46358863	2894288	Chr05	16889675	15514076	1375600	-
Chr01	182646557	187265504	4618948	Chr05	168334531	164668997	3665535	-
Chr01	184818153	187265504	2447352	Chr05	172474332	170737771	1736562	-
Chr01	208961644	211475600	2513957	Chr05	17381914	13109016	4272899	-
Chr02	138073724	143522454	5448731	Chr05	3118098	4652047	1533950	+
Chr02	183314843	186147567	2832725	Chr05	168906260	171603867	2697608	+
Chr02	9813479	27630795	17817317	Chr05	144543030	153257460	8714431	+
Chr02	153457649	155928746	2471098	Chr05	12088677	15161007	3072331	+
Chr02	185192243	185978120	785878	Chr05	164657684	166814344	2156661	+
Chr02	183182003	185954917	2772915	Chr05	14830688	16890997	2060310	+
Chr02	84073873	112892564	28818692	Chr05	7822338	10603733	2781396	+
Chr02	154068750	155928746	1859997	Chr05	46485016	50804917	4319902	+
Chr02	75623612	99789377	24165766	Chr05	14006667	15802648	1795982	+
Chr02	185192243	187324770	2132528	Chr05	163970656	166154246	2183591	+
Chr02	44161664	54747980	10586317	Chr05	10303129	12474068	2170940	+
Chr02	153457649	155928746	2471098	Chr05	50765995	55668535	4902541	+
Chr02	153457649	155928746	2471098	Chr05	35039370	38050619	3011250	+
Chr02	153457649	156469505	3011857	Chr05	47803290	52772686	4969397	+
Chr02	139605865	142211183	2605319	Chr05	46416812	48403231	1986420	+
Chr02	1894430	8174839	6280410	Chr05	62898056	52853169	10044888	-
Chr02	145172889	151140384	5967496	Chr05	41202942	37088817	4114126	-
Chr02	158133225	162370518	4237294	Chr05	173186703	170237620	2949084	-
Chr02	105912028	124441633	18529606	Chr05	38025758	35020652	3005107	-
Chr02	181196111	184431902	3235792	Chr05	171642006	168336411	3305596	-
Chr02	13318569	27640026	14321458	Chr05	68388741	57659457	10729285	-
Chr02	6876412	14316052	7439641	Chr05	35039370	30254891	4784480	-
Chr02	44692035	66698364	22006330	Chr05	16096488	14404575	1691914	-
Chr02	185149817	186983692	1833876	Chr05	64101611	56995474	7106138	-
Chr02	153457649	156469505	3011857	Chr05	37443211	34592397	2850815	-
Chr02	153457649	157076098	3618450	Chr05	4637128	2530002	2107127	-
Chr03	22664759	26263201	3598443	Chr05	51737970	65400323	13662354	+
Chr03	13433394	15483857	2050464	Chr05	13824160	16958883	3134724	+
Chr03	22646407	23944460	1298054	Chr05	4200380	5851715	1651336	+
Chr03	25055170	28758986	3703817	Chr05	868932	4917095	4048164	+
Chr03	22358870	24138633	1779764	Chr05	1774627	3890020	2115394	+
Chr03	24373155	28337076	3963922	Chr05	169656339	172481146	2824808	+
Chr03	22152158	24785471	2633314	Chr05	170234781	172541820	2307040	+
Chr03	29414214	32348754	2934541	Chr05	25197596	27920074	2722479	+
Chr03	22358870	24379761	2020892	Chr05	165577703	168909640	3331938	+
Chr03	69377938	75609070	6231133	Chr05	46416812	51739862	5323051	+
Chr03	624362	3046347	2421986	Chr05	2346275	3397474	1051200	+
Chr03	37978273	42155648	4177376	Chr05	45749435	48456165	2706731	+
Chr03	19095011	21509690	2414680	Chr05	28409969	30575985	2166017	+
Chr03	2919291	4367792	1448502	Chr05	57205969	68406354	11200386	+
Chr03	11821058	13728381	1907324	Chr05	28752266	31409650	2657385	+
Chr03	29205267	32310490	3105224	Chr05	35131880	39460282	4328403	+
Chr03	74700180	111848285	37148106	Chr05	55665765	67345199	11679435	+
Chr03	21614159	23426028	1811870	Chr05	52764353	62715261	9950909	+
Chr03	27818206	29522209	1704004	Chr05	167682683	169449640	1766958	+
Chr03	16493455	18828557	2335103	Chr05	48160474	56995474	8835001	+
Chr03	20594829	23547201	2952373	Chr05	14040050	17218830	3178781	+
Chr03	92063460	124324616	32261157	Chr05	66072442	90624108	24551667	+
Chr03	20985954	22779518	1793565	Chr05	170577696	172481146	1903451	+
Chr03	64749403	65893664	1144262	Chr05	56513133	61252244	4739112	+
Chr03	40069573	42857360	2787788	Chr05	16726952	18365776	1638825	+
Chr03	877332	4545677	3668346	Chr05	18356513	15002479	3354035	-
Chr03	36556838	42110459	5553622	Chr05	4909493	1776390	3133104	-
Chr03	160381003	175074870	14693868	Chr05	171838866	168909640	2929227	-
Chr03	37978273	41157092	3178820	Chr05	3676461	2040840	1635622	-
Chr03	61987320	68225425	6238106	Chr05	64400082	51739862	12660221	-
Chr03	169623400	178313676	8690277	Chr05	15725878	12140277	3585602	-
Chr03	16493455	18288986	1795532	Chr05	60958410	52772686	8185725	-
Chr03	13099320	15623398	2524079	Chr05	17024487	15541353	1483135	-
Chr03	33389719	35881431	2491713	Chr05	69447503	57659457	11788047	-
Chr03	14785409	17763701	2978293	Chr05	3136525	1175080	1961446	-
Chr03	23424157	25349245	1925089	Chr05	51737970	46489416	5248555	-
Chr03	163495056	174434040	10938985	Chr05	69447503	57775600	11671904	-
Chr03	877332	4082801	3205470	Chr05	13222961	11767197	1455765	-
Chr03	65852297	72520620	6668324	Chr05	172885378	169670256	3215123	-
Chr03	37978273	41304762	3326490	Chr05	48792171	45171541	3620631	-
Chr03	15397270	17534359	2137090	Chr05	170788206	167695009	3093198	-
Chr03	1424974	3646619	2221646	Chr05	16956179	15161007	1795173	-
Chr03	62988432	68991005	6002574	Chr05	38169748	34718405	3451344	-
Chr03	62628546	64788325	2159780	Chr05	49521774	45928665	3593110	-
Chr03	27031261	29775660	2744400	Chr05	171715559	168909640	2805920	-
Chr03	39900629	42447187	2546559	Chr05	34514288	33024199	1490090	-
Chr03	23938608	25349245	1410638	Chr05	38070068	35020652	3049417	-
Chr03	33821598	35881431	2059834	Chr05	15725878	12889902	2835977	-
Chr03	3642819	6642925	3000107	Chr05	172474332	169449640	3024693	-
Chr03	64513572	68991005	4477434	Chr05	4861170	3088667	1772504	-
Chr03	40069573	43150267	3080695	Chr05	37513450	35020652	2492799	-
Chr03	11425680	14018955	2593276	Chr05	64400082	57765302	6634781	-
Chr03	16493455	18766377	2272923	Chr05	20636407	18216211	2420197	-
Chr04	149496273	151855401	2359129	Chr05	16889675	19752319	2862645	+
Chr04	154660677	157932885	3272209	Chr05	51737970	62903720	11165751	+
Chr04	140047519	142252472	2204954	Chr05	169457368	172481146	3023779	+
Chr04	171966406	175472864	3506459	Chr05	52768598	63090336	10321739	+
Chr04	138145536	141304277	3158742	Chr05	3903297	5720684	1817388	+
Chr04	171966406	173704079	1737674	Chr05	169447403	171277416	1830014	+
Chr04	140047519	142252472	2204954	Chr05	166664094	168909640	2245547	+
Chr04	131931217	134752084	2820868	Chr05	167781819	170237620	2455802	+
Chr04	159792743	162616588	2823846	Chr05	169927854	172541820	2613967	+
Chr04	140047519	142252472	2204954	Chr05	164066484	166668402	2601919	+
Chr04	27756465	41123148	13366684	Chr05	15510112	18039704	2529593	+
Chr04	168511876	170871466	2359591	Chr05	34912613	38050619	3138007	+
Chr04	154289109	155800292	1511184	Chr05	167746528	170525898	2779371	+
Chr04	149496273	151131598	1635326	Chr05	170736698	168909640	1827059	-
Chr04	139896916	142252472	2355557	Chr05	62718783	52772686	9946098	-
Chr04	163194945	164620886	1425942	Chr05	64400082	54819108	9580975	-
Chr04	21767478	41169884	19402407	Chr05	168906260	164840188	4066073	-
Chr04	137275509	141052414	3776906	Chr05	5299064	3890020	1409045	-
Chr04	2033462	11438424	9404963	Chr05	67343307	57659457	9683851	-
Chr04	15590914	27086923	11496010	Chr05	46485016	43356088	3128929	-
Chr04	172877156	175002710	2125555	Chr05	31432666	29931604	1501063	-
Chr04	166513348	168591050	2077703	Chr05	67343307	60954244	6389064	-
Chr04	291322	3977452	3686131	Chr05	4315221	2530002	1785220	-
Chr05	105653	178200757	178095105	Chr05	76891	175587419	175510529	+
Chr05	53302101	63299003	9996903	Chr05	13824160	17717228	3893069	+
Chr05	13924505	17501192	3576688	Chr05	54377266	62518378	8141113	+
Chr05	27669093	29717753	2048661	Chr05	11812890	14311524	2498635	+
Chr05	11630393	14358633	2728241	Chr05	27677281	30254891	2577611	+
Chr05	150418433	159816871	9398439	Chr05	33224781	35389040	2164260	+
Chr05	167031462	171883302	4851841	Chr05	166664094	172481146	5817053	+
Chr05	33296439	35409322	2112884	Chr05	146181278	157126452	10945175	+
Chr05	3205834	5831568	2625735	Chr05	868932	4191706	3322775	+
Chr05	927652	4271015	3343364	Chr05	3136525	5770953	2634429	+
Chr05	46472850	53306225	6833376	Chr05	56513133	68406354	11893222	+
Chr05	46847726	53306225	6458500	Chr05	164066484	168909640	4843157	+
Chr05	34174674	38074435	3899762	Chr05	11876752	13840210	1963459	+
Chr05	56342361	69127381	12785021	Chr05	15110507	18202978	3092472	+
Chr05	58162428	76372159	18209732	Chr05	57218467	64793500	7575034	+
Chr05	174313074	176968325	2655252	Chr05	868932	3890020	3021089	+
Chr05	169648742	172366467	2717726	Chr05	164066484	166888718	2822235	+
Chr05	161197467	164866945	3669479	Chr05	13785528	15802648	2017121	+
Chr05	2908986	4822535	1913550	Chr05	36008167	39460282	3452116	+
Chr05	927652	3986746	3059095	Chr05	170577696	174326893	3749198	+
Chr05	4379976	4999337	619362	Chr05	56513133	62715261	6202129	+
Chr05	56979262	63495669	6516408	Chr05	21223749	22220202	996454	+
Chr05	169648742	171506197	1857456	Chr05	25754964	27432828	1677865	+
Chr05	10679607	12126544	1446938	Chr05	170234781	172481146	2246366	+
Chr05	52339179	57544368	5205190	Chr05	166440990	168376930	1935941	+
Chr05	14354220	16525112	2170893	Chr05	34576056	37516016	2939961	+
Chr05	2908986	5354011	2445026	Chr05	2524436	4911928	2387493	+
Chr05	46472850	50138754	3665905	Chr05	48143413	52772686	4629274	+
Chr05	3997625	5258765	1261141	Chr05	62634127	74291465	11657339	+
Chr05	46472850	53306225	6833376	Chr05	35016999	38050619	3033621	+
Chr05	142285492	148029687	5744196	Chr05	8968117	9706086	737970	+
Chr05	3228993	4999337	1770345	Chr05	3634754	5276328	1641575	+
Chr05	78330488	122983918	44653431	Chr05	64101611	80480912	16379302	+
Chr05	160565453	162193862	1628410	Chr05	46117710	48181316	2063607	+
Chr05	19286016	23982209	4696194	Chr05	52768598	38074252	14694347	-
Chr05	38090573	53306225	15215653	Chr05	24026651	19567757	4458895	-
Chr05	176406237	178200757	1794521	Chr05	2346275	1175080	1171196	-
Chr05	1229818	2397422	1167605	Chr05	175585719	173786825	1798895	-
Chr05	4379976	8364373	3984398	Chr05	8440520	4307744	4132777	-
Chr05	170644652	173411629	2766978	Chr05	159440369	152357261	7083109	-
Chr05	45737529	57135495	11397967	Chr05	64101611	51739862	12361750	-
Chr05	167943118	173208998	5265881	Chr05	168831099	163976103	4854997	-
Chr05	63011584	69127381	6115798	Chr05	68388741	57775600	10613142	-
Chr05	35044905	38094479	3049575	Chr05	6357130	3456055	2901076	-
Chr05	17507702	20452321	2944620	Chr05	12892623	9625729	3266895	-
Chr05	9839200	12277482	2438283	Chr05	12088677	10048169	2040509	-
Chr05	60298559	78335191	18036633	Chr05	50765995	45753422	5012574	-
Chr05	17980535	19734321	1753787	Chr05	30608248	28184846	2423403	-
Chr05	15535719	19744251	4208533	Chr05	11815020	9014764	2800257	-
Chr05	3852463	5354011	1501549	Chr05	65130247	57659457	7470791	-
Chr05	15318883	17179032	1860150	Chr05	4909493	3595023	1314471	-
Chr05	151978699	157818618	5839920	Chr05	16056018	14559539	1496480	-
Chr05	58233018	65830908	7597891	Chr05	5271491	3763897	1507595	-
Chr05	170644652	171294441	649790	Chr05	3136525	870371	2266155	-
Chr05	3660338	4822535	1162198	Chr05	17381914	15259233	2122682	-
Chr05	15347446	16998093	1650648	Chr05	25788328	23038024	2750305	-
Chr05	45737529	48574709	2837181	Chr05	3634754	1776390	1858365	-
Chr05	148116481	151336641	3220161	Chr05	146084738	141060737	5024002	-
Chr06	11323118	16393954	5070837	Chr05	51737970	80679321	28941352	+
Chr06	18294255	21333184	3038930	Chr05	105505899	138995446	33489548	+
Chr06	155150200	159547958	4397759	Chr05	162641320	168909640	6268321	+
Chr06	156354594	158815152	2460559	Chr05	3537436	5357045	1819610	+
Chr06	9735389	13334049	3598661	Chr05	15538401	18365776	2827376	+
Chr06	153273647	157583251	4309605	Chr05	3600013	5851715	2251703	+
Chr06	10956019	14702519	3746501	Chr05	167916193	171839621	3923429	+
Chr06	9549260	13413669	3864410	Chr05	9380945	12140277	2759333	+
Chr06	6700006	8557625	1857620	Chr05	14555132	17218830	2663699	+
Chr06	165726925	167427264	1700340	Chr05	16889675	19763171	2873497	+
Chr06	155695341	157409419	1714079	Chr05	9979427	12423830	2444404	+
Chr06	156803523	159547958	2744436	Chr05	170577696	172481146	1903451	+
Chr06	165251410	166420370	1168961	Chr05	13824160	16958883	3134724	+
Chr06	9932916	11325248	1392333	Chr05	167682683	171099202	3416520	+
Chr06	160067375	161282981	1215607	Chr05	79489654	127041256	47551603	+
Chr06	168217430	170309738	2092309	Chr05	51667662	57775600	6107939	+
Chr06	155695341	158562427	2867087	Chr05	14555132	17735576	3180445	+
Chr06	155871065	158218050	2346986	Chr05	3578493	5623612	2045120	+
Chr06	165395569	167427264	2031696	Chr05	33114987	35983191	2868205	+
Chr06	12245813	14702519	2456707	Chr05	166440990	168336411	1895422	+
Chr06	141769819	146008976	4239158	Chr05	2346275	3733292	1387018	+
Chr06	159129648	161689280	2559633	Chr05	35968170	39408092	3439923	+
Chr06	11464867	13481357	2016491	Chr05	5991959	7919526	1927568	+
Chr06	11570306	15040760	3470455	Chr05	46408415	51743411	5334997	+
Chr06	4577647	5650867	1073221	Chr05	3887463	5357045	1469583	+
Chr06	160313378	162280248	1966871	Chr05	169447403	171277416	1830014	+
Chr06	155695341	157372474	1677134	Chr05	85405103	138019750	52614648	+
Chr06	6521264	8111447	1590184	Chr05	47251030	51674905	4423876	+
Chr06	158812503	160363706	1551204	Chr05	165160917	167878584	2717668	+
Chr06	157406583	159547958	2141376	Chr05	35016999	38050619	3033621	+
Chr06	168228081	170088921	1860841	Chr05	54904263	62155706	7251444	+
Chr06	70382484	121181703	50799220	Chr05	34702420	37447102	2744683	+
Chr06	144935284	156808462	11873179	Chr05	8685544	4307744	4377801	-
Chr06	139030698	148003542	8972845	Chr05	8737534	6354706	2382829	-
Chr06	8903177	12442249	3539073	Chr05	172474332	168909640	3564693	-
Chr06	157396908	158978080	1581173	Chr05	3569434	2630284	939151	-
Chr06	155695341	159547958	3852618	Chr05	62254465	50804917	11449549	-
Chr06	159129648	161282981	2153334	Chr05	19760573	16400791	3359783	-
Chr06	159262307	162408072	3145766	Chr05	168248049	163976103	4271947	-
Chr06	155695341	157717728	2022388	Chr05	38025758	34718405	3307354	-
Chr06	10856280	13334049	2477770	Chr05	62898056	55668535	7229522	-
Chr06	166728843	168416236	1687394	Chr05	5993816	4307744	1686073	-
Chr06	141849337	144708113	2858777	Chr05	17533631	15079688	2453944	-
Chr06	24246678	32454883	8208206	Chr05	66751175	55079595	11671581	-
Chr06	166699026	168232726	1533701	Chr05	159810601	157358445	2452157	-
Chr06	169196402	170417789	1221388	Chr05	10734366	8696329	2038038	-
Chr06	9677911	13022185	3344275	Chr05	3537436	1175080	2362357	-
Chr06	9640083	10588673	948591	Chr05	37684425	34718405	2966021	-
Chr06	6700006	8750493	2050488	Chr05	15128398	12903486	2224913	-
Chr06	8442475	10038108	1595634	Chr05	62898056	56515381	6382676	-
Chr06	160737570	163325499	2587930	Chr05	170736698	167970088	2766611	-
Chr06	11306644	14186875	2880232	Chr05	10937183	9247923	1689261	-
Chr07	3062398	28319297	25256900	Chr05	11760171	63077000	51316830	+
Chr07	520731	4713148	4192418	Chr05	25637679	30254891	4617213	+
Chr07	171659739	173218718	1558980	Chr05	153052234	162550443	9498210	+
Chr07	10966202	12810038	1843837	Chr05	11777956	15825999	4048044	+
Chr07	3774704	5614159	1839456	Chr05	52768598	62518378	9749781	+
Chr07	24882325	28337622	3455298	Chr05	13106582	17927409	4820828	+
Chr07	170348882	173860437	3511556	Chr05	32581082	35200192	2619111	+
Chr07	170884071	171612576	728506	Chr05	147736419	151506919	3770501	+
Chr07	14691336	15302984	611649	Chr05	153052234	158752612	5700379	+
Chr07	168232354	169449228	1216875	Chr05	16889675	18365776	1476102	+
Chr07	14021761	15895956	1874196	Chr05	146181278	152154575	5973298	+
Chr07	3140854	6056177	2915324	Chr05	18120932	21269024	3148093	+
Chr07	2672307	4672737	2000431	Chr05	35016999	38050619	3033621	+
Chr07	9380704	9640540	259837	Chr05	25754964	26364105	609142	+
Chr07	38005221	73197963	35192743	Chr05	165577703	168336411	2758709	+
Chr07	5965915	8069581	2103667	Chr05	9380945	12423830	3042886	+
Chr07	169267313	171683574	2416262	Chr05	14555132	17204326	2649195	+
Chr07	168617305	172247907	3630603	Chr05	22756923	25914297	3157375	+
Chr07	2730378	4391431	1661054	Chr05	18356513	20653790	2297278	+
Chr07	168982933	170796416	1813484	Chr05	6866572	8539219	1672648	+
Chr07	14766813	18675505	3908693	Chr05	12088677	15541353	3452677	+
Chr07	169185957	170875519	1689563	Chr05	15738417	18039704	2301288	+
Chr07	33088272	46899720	13811449	Chr05	169447403	171718840	2271438	+
Chr07	8538635	10496882	1958248	Chr05	56513133	65131760	8618628	+
Chr07	169185957	171888437	2702481	Chr05	161008683	164069051	3060369	+
Chr07	26973638	66099135	39125498	Chr05	173944012	163976103	9967910	-
Chr07	17530378	25235335	7704958	Chr05	23813311	19567757	4245555	-
Chr07	7577667	9384355	1806689	Chr05	45914851	38050619	7864233	-
Chr07	169131639	170875519	1743881	Chr05	26465173	23650953	2814221	-
Chr07	170648138	173860437	3212300	Chr05	37086112	33024199	4061914	-
Chr07	20105932	23136658	3030727	Chr05	168334531	164668997	3665535	-
Chr07	169915903	172228259	2312357	Chr05	17533631	13793999	3739633	-
Chr07	6727793	8839322	2111530	Chr05	17214684	15161007	2053678	-
Chr07	7083068	7680317	597250	Chr05	48454771	46489416	1965356	-
Chr07	6507101	7084755	577655	Chr05	52778964	50858489	1920476	-
Chr07	2672307	4876315	2204009	Chr05	161793608	158752612	3040997	-
Chr07	9969412	12368039	2398628	Chr05	18356513	16890997	1465517	-
Chr07	9380704	11870856	2490153	Chr05	16889675	12129800	4759876	-
Chr07	168589842	169862846	1273005	Chr05	36650347	33722694	2927654	-
Chr07	11857260	13611847	1754588	Chr05	19603422	17927409	1676014	-
Chr08	26916601	34091839	7175239	Chr05	13824160	16890997	3066838	+
Chr08	141267550	146093322	4825773	Chr05	34576056	37987418	3411363	+
Chr08	10976021	12334978	1358958	Chr05	28725429	30575985	1850557	+
Chr08	25931439	30335400	4403962	Chr05	3676461	5276328	1599868	+
Chr08	137710611	141611410	3900800	Chr05	167682683	169464424	1781742	+
Chr08	23424048	32486572	9062525	Chr05	1774627	3911534	2136908	+
Chr08	30333088	37937563	7604476	Chr05	10159353	11816626	1657274	+
Chr08	2417151	3838437	1421287	Chr05	52768598	60079838	7311241	+
Chr08	14394058	15062219	668162	Chr05	36421559	38252689	1831131	+
Chr08	26506351	41897571	15391221	Chr05	172885378	170525898	2359481	-
Chr08	26506351	37937563	11431213	Chr05	17049564	15728542	1321023	-
Chr08	29385421	37937563	8552143	Chr05	3635900	1776390	1859511	-
Chr08	1697152	3838437	2141286	Chr05	67343307	57775600	9567708	-
Chr08	17504274	18031744	527471	Chr05	3578493	2530002	1048492	-
Chr08	1017607	3208221	2190615	Chr05	18198787	16070350	2128438	-
Chr08	1697152	3265108	1567957	Chr05	62711886	55668535	7043352	-
Chr08	13017940	14665390	1647451	Chr05	3136525	870371	2266155	-
Chr08	23987356	31051878	7064523	Chr05	68388741	55668535	12720207	-
Chr08	25931439	32921042	6989604	Chr05	38169748	35389040	2780709	-
Chr08	140757767	143113356	2355590	Chr05	15128398	12474068	2654331	-
Chr09	2180851	5051991	2871141	Chr05	12469786	15896808	3427023	+
Chr09	145143356	149222664	4079309	Chr05	2924588	6357610	3433023	+
Chr09	146388619	149650859	3262241	Chr05	171642006	174326893	2684888	+
Chr09	7986738	9616440	1629703	Chr05	15510112	17961079	2450968	+
Chr09	45348545	114381675	69033131	Chr05	80480553	141939040	61458488	+
Chr09	711293	2327122	1615830	Chr05	14555132	17396406	2841275	+
Chr09	8311875	8747665	435791	Chr05	54774792	61252244	6477453	+
Chr09	143359853	145145626	1785774	Chr05	166440990	168336411	1895422	+
Chr09	149192609	150662651	1470043	Chr05	634498	3088667	2454170	+
Chr09	151837263	152873848	1036586	Chr05	52768598	60959723	8191126	+
Chr09	2846861	4931964	2085104	Chr05	168906260	171099202	2192943	+
Chr09	2846861	4931964	2085104	Chr05	166664094	168336411	1672318	+
Chr09	46665545	105287694	58622150	Chr05	57205969	65131760	7925792	+
Chr09	146388619	147512567	1123949	Chr05	35968170	37685096	1716927	+
Chr09	3391237	5749934	2358698	Chr05	9226277	11487746	2261470	+
Chr09	2678515	4931964	2253450	Chr05	33634927	35983191	2348265	+
Chr09	2247993	5498411	3250419	Chr05	51680271	45928665	5751607	-
Chr09	146388619	148378094	1989476	Chr05	37086112	34592397	2493716	-
Chr09	18898858	34590594	15691737	Chr05	5171675	3456055	1715621	-
Chr09	25302501	31313546	6011046	Chr05	17024487	15514076	1510412	-
Chr09	8311875	12569582	4257708	Chr05	48143413	43789850	4353564	-
Chr09	1858948	4317624	2458677	Chr05	157415853	146968939	10446915	-
Chr09	150230929	151225651	994723	Chr05	62711886	54926181	7785706	-
Chr09	144811255	147077022	2265768	Chr05	166440990	164416268	2024723	-
Chr09	150533157	152611602	2078446	Chr05	23563143	20312030	3251114	-
Chr10	128948248	132651650	3703403	Chr05	167839730	171644288	3804559	+
Chr10	70663787	109088277	38424491	Chr05	64942287	132957044	68014758	+
Chr10	126403689	130233258	3829570	Chr05	35968170	39807031	3838862	+
Chr10	18332036	35073943	16741908	Chr05	166885880	169889626	3003747	+
Chr10	31850934	65867870	34016937	Chr05	23563143	25558725	1995583	+
Chr10	130230039	132651650	2421612	Chr05	168906260	171099202	2192943	+
Chr10	131316933	133824666	2507734	Chr05	165577703	167878584	2300882	+
Chr10	4256881	11742320	7485440	Chr05	169457368	171099202	1641835	+
Chr10	19586997	29964398	10377402	Chr05	81679261	105900247	24220987	+
Chr10	123997990	126405540	2407551	Chr05	167839730	170580742	2741013	+
Chr10	3010662	11742320	8731659	Chr05	16399574	12889902	3509673	-
Chr10	6664554	14199436	7534883	Chr05	65397350	56515381	8881970	-
Chr10	123997990	125778598	1780609	Chr05	15538401	13299152	2239250	-
Chr10	128765555	132542887	3777333	Chr05	168171171	165581102	2590070	-
Chr10	3010662	11742320	8731659	Chr05	171642006	168336411	3305596	-
Chr10	128948248	131873155	2924908	Chr05	172474332	169670256	2804077	-
Chr11	127392790	130703165	3310376	Chr05	45749435	54819108	9069674	+
Chr11	127257914	130264583	3006670	Chr05	2524436	5585055	3060620	+
Chr11	98313530	114123179	15809650	Chr05	8440520	10863390	2422871	+
Chr11	133308766	134918814	1610049	Chr05	167682683	170525898	2843216	+
Chr11	131525931	133658157	2132227	Chr05	9246739	12129800	2883062	+
Chr11	131525931	133658157	2132227	Chr05	169457368	172481146	3023779	+
Chr11	131248706	132445122	1196417	Chr05	43773546	48403231	4629686	+
Chr11	115562759	119588206	4025448	Chr05	168906260	171839621	2933362	+
Chr11	137140849	139087006	1946158	Chr05	167781819	169670256	1888438	+
Chr11	129424195	130703165	1278971	Chr05	868932	2928272	2059341	+
Chr11	127392790	129292641	1899852	Chr05	3908409	5585055	1676647	+
Chr11	111956239	115317233	3360995	Chr05	169457368	166262254	3195115	-
Chr11	128389128	130588163	2199036	Chr05	17381914	15161007	2220908	-
Chr11	111785388	116573234	4787847	Chr05	171642006	168256530	3385477	-
Chr11	133918417	135439558	1521142	Chr05	20769123	19567757	1201367	-
Chr11	125936144	127294082	1357939	Chr05	32083975	30236901	1847075	-
Chr11	133199450	134920390	1720941	Chr05	20309437	18121641	2187797	-
Chr11	126203055	128209637	2006583	Chr05	167916193	164069051	3847143	-
Chr11	111933209	117070117	5136909	Chr05	161793608	158323130	3470479	-
Chr11	127246411	128571856	1325446	Chr05	67343307	56515381	10827927	-
Chr12	134661043	135455044	794002	Chr05	170514463	171281711	767249	+
Chr12	126244412	128178478	1934067	Chr05	60077271	62903720	2826450	+
Chr12	135347853	138234809	2886957	Chr05	162432923	166280206	3847284	+
Chr12	135347853	137650252	2302400	Chr05	169330268	172481146	3150879	+
Chr12	135795434	137650252	1854819	Chr05	15247852	16890997	1643146	+
Chr12	135795434	137650252	1854819	Chr05	166664094	169449640	2785547	+
Chr12	125980115	127512845	1532731	Chr05	60077271	68406354	8329084	+
Chr12	135795434	136897763	1102330	Chr05	154682796	159457650	4774855	+
Chr12	4131894	6328059	2196166	Chr05	1131362	3343638	2212277	+
Chr12	2972298	7571571	4599274	Chr05	169447403	172481146	3033744	+
Chr12	3013718	7571571	4557854	Chr05	31893528	35046272	3152745	+
Chr12	4423417	7801707	3378291	Chr05	16096488	18365776	2269289	+
Chr12	135795434	137650252	1854819	Chr05	9979427	12129800	2150374	+
Chr12	135318621	142440974	7122354	Chr05	169934631	158627081	11307551	-
Chr12	131647602	134666599	3018998	Chr05	173098878	170737771	2361108	-
Chr12	3536443	6032573	2496131	Chr05	8676637	7602502	1074136	-
Chr12	139970516	142882360	2911845	Chr05	16889675	12423830	4465846	-
Chr12	2582230	7571571	4989342	Chr05	39457895	34592397	4865499	-
Chr12	129011530	129839402	827873	Chr05	174104273	172471965	1632309	-
Chr12	135023192	137822193	2799002	Chr05	39450536	34303618	5146919	-
Chr12	126154950	128681798	2526849	Chr05	17313733	15189029	2124705	-
Chr12	125589524	128178478	2588955	Chr05	172837962	170525898	2312065	-
Chr12	124980339	128681798	3701460	Chr05	40906480	38050619	2855862	-
Chr12	5064783	7801707	2736925	Chr05	39403450	34592397	4811054	-
Chr12	135795434	137454881	1659448	Chr05	172474332	170330832	2143501	-
Chr12	141322840	141956205	633366	Chr05	29909574	28763595	1145980	-
Chr12	14451531	23663678	9212148	Chr05	38320673	35478787	2841887	-
Chr13	67265409	70800525	3535117	Chr05	167751523	171277416	3525894	+
Chr13	70621553	73631086	3009534	Chr05	34912613	37516016	2603404	+
Chr13	59014233	62139800	3125568	Chr05	167751523	170580742	2829220	+
Chr13	59735856	62139800	2403945	Chr05	9246739	11816626	2569888	+
Chr13	68776055	73848545	5072491	Chr05	14555132	18039704	3484573	+
Chr13	67265409	67885350	619942	Chr05	16442389	18202978	1760590	+
Chr13	68776055	70631173	1855119	Chr05	55665765	62903720	7237956	+
Chr13	71083718	74494089	3410372	Chr05	2104324	3630769	1526446	+
Chr13	70621553	73397722	2776170	Chr05	169656339	171839621	2183283	+
Chr13	59822444	62754644	2932201	Chr05	57581234	64153981	6572748	+
Chr13	81544853	83752943	2208091	Chr05	167682683	169449640	1766958	+
Chr13	68613937	69962540	1348604	Chr05	26465173	23760898	2704276	-
Chr13	67881836	69288787	1406952	Chr05	38025758	34592397	3433362	-
Chr13	70035363	74317850	4282488	Chr05	168334531	165873339	2461193	-
Chr13	83450376	85530787	2080412	Chr05	168686634	166668402	2018233	-
Chr13	81544853	83752943	2208091	Chr05	171097069	169449640	1647430	-
Chr13	81551989	82950265	1398277	Chr05	169457368	166280206	3177163	-
Chr14	74138841	75043019	904179	Chr05	4673944	5770953	1097010	+
Chr14	3757597	47547861	43790265	Chr05	1774627	3636589	1861963	+
Chr14	81757275	85337872	3580598	Chr05	167968900	173168324	5199425	+
Chr14	73205127	76844663	3639537	Chr05	33023030	38050619	5027590	+
Chr14	74569676	76844663	2274988	Chr05	164657684	169449640	4791957	+
Chr14	22952803	47547861	24595059	Chr05	406898	2811253	2404356	+
Chr14	81238831	83109787	1870957	Chr05	3623157	4911928	1288772	+
Chr14	74138841	76293052	2154212	Chr05	51737970	62285329	10547360	+
Chr14	62554832	68871409	6316578	Chr05	9246739	12140277	2893539	+
Chr14	75044017	76844663	1800647	Chr05	51737970	60079838	8341869	+
Chr14	74601949	76844663	2242715	Chr05	7601051	9987714	2386664	+
Chr14	3757597	34287098	30529502	Chr05	15510112	17595735	2085624	+
Chr14	74180033	76126578	1946546	Chr05	58885762	69449434	10563673	+
Chr14	81556029	83655463	2099435	Chr05	35079129	39408092	4328964	+
Chr14	295628	24834407	24538780	Chr05	3887463	5526020	1638558	+
Chr14	81808882	83906554	2097673	Chr05	170577696	173738792	3161097	+
Chr14	74569676	76293052	1723377	Chr05	15128398	16890997	1762600	+
Chr14	74138841	76470231	2331391	Chr05	7601051	10863390	3262340	+
Chr14	75743343	76844663	1101321	Chr05	50765995	55668535	4902541	+
Chr14	3757597	28215860	24458264	Chr05	56513133	60959723	4446591	+
Chr14	12202992	48270437	36067446	Chr05	62711886	81689465	18977580	+
Chr14	64664646	75176961	10512316	Chr05	12139549	4055080	8084470	-
Chr14	79731019	82330546	2599528	Chr05	140024375	66081107	73943269	-
Chr14	73619993	76470231	2850239	Chr05	174331526	170237620	4093907	-
Chr14	2230780	44332411	42101632	Chr05	3739300	285144	3454157	-
Chr14	83293228	85311761	2018534	Chr05	38025758	35046272	2979487	-
Chr14	74291090	76930952	2639863	Chr05	17024487	13554020	3470468	-
Chr14	82320516	84145858	1825343	Chr05	166664094	161271488	5392607	-
Chr14	295628	41818454	41522827	Chr05	5354278	3744338	1609941	-
Chr14	75960700	77892378	1931679	Chr05	3328970	1776390	1552581	-
Chr14	68109117	71173364	3064248	Chr05	169447403	165581102	3866302	-
Chr14	75743343	77311449	1568107	Chr05	49521774	45928665	3593110	-
Chr14	74569676	76293052	1723377	Chr05	37443211	34592397	2850815	-
Chr14	81459272	83313678	1854407	Chr05	13070896	10734914	2335983	-
Chr15	11687731	17643907	5956177	Chr05	11873579	16958883	5085305	+
Chr15	5933335	7915785	1982451	Chr05	167429819	171099202	3669384	+
Chr15	12273208	15832173	3558966	Chr05	34576056	38050619	3474564	+
Chr15	6455289	8535960	2080672	Chr05	14998754	18202978	3204225	+
Chr15	8393083	10439321	2046239	Chr05	28692222	31639375	2947154	+
Chr15	9059734	12275862	3216129	Chr05	33172172	36011299	2839128	+
Chr15	12713494	17017666	4304173	Chr05	46380840	50804917	4424078	+
Chr15	7024123	8535960	1511838	Chr05	49595481	57775600	8180120	+
Chr15	7079170	7923669	844500	Chr05	68388741	94419799	26031059	+
[truncated: 2,672 more rows]
