# Supplementary material for: High-quality reference genome sequences of two coconut cultivars provide insights into evolution of monocot chromosomes and differentiation of fiber content and plant height
Source: Genome Biol. 2021 Nov 4;22:304. doi: 10.1186/s13059-021-02522-9 (PMC8567702; doi:10.1186/s13059-021-02522-9)
Supplement: Supplementary file 19 — Additional file 19: Table S17. The summary of SNPs and InDels. [file 13059_2021_2522_MOESM19_ESM.xlsx]

## Sheet: Table S17
Table S17: The summary of SNPs and InDels.
	Total	Intergenic	Upstream	Downstream	Exonic	Intronic
SNPs	22918475	20730676	1399118	1108625	55702	2968581
InDels	12530050	11211709	617638	485980	11337	1878935
reference genome: Cn. tall query genome: Cn. dwarf
