# Supplementary material for: High-quality reference genome sequences of two coconut cultivars provide insights into evolution of monocot chromosomes and differentiation of fiber content and plant height
Source: Genome Biol. 2021 Nov 4;22:304. doi: 10.1186/s13059-021-02522-9 (PMC8567702; doi:10.1186/s13059-021-02522-9)
Supplement: Supplementary file 20 — Additional file 20: Table S18. The summary of PAVs. [file 13059_2021_2522_MOESM20_ESM.xlsx]

## Sheet: Table S18
Table S18: The summary of PAVs.
	Total number	Length (bp)
Length > 100bp	45540	252041588
Length > 500bp	26877	247956021
Length > 1000bp	21962	244412176
reference genome: Cn. tall query genome: Cn. dwarf
