# Supplementary material for: High-quality reference genome sequences of two coconut cultivars provide insights into evolution of monocot chromosomes and differentiation of fiber content and plant height
Source: Genome Biol. 2021 Nov 4;22:304. doi: 10.1186/s13059-021-02522-9 (PMC8567702; doi:10.1186/s13059-021-02522-9)
Supplement: Supplementary file 21 — Additional file 21: Table S19. The summary of large chromosome structural variation between Cn. tall and Cn. dwarf. [file 13059_2021_2522_MOESM21_ESM.xlsx]

## Sheet: Table S19
Table S19: The summary of large chromosome structural variation between Cn. tall and Cn. dwarf.
Cn. tall	Start	End	Cn. dwarf	Start	End
Chr01	26968737	28192990	Chr01	27536424	28821228
Chr01	167017981	168722760	Chr01	170415411	172030693
Chr02	54591159	57026243	Chr02	54206020	56471142
Chr02	57514470	59523659	Chr02	57067166	59078173
Chr02	67504905	74264061	Chr02	67072448	73951777
Chr02	88375552	95595317	Chr02	88856159	95711580
Chr04	257299	5248812	Chr04	112264	4962257
Chr04	50563787	52937387	Chr04	49409246	52014636
Chr06	25331509	32613999	Chr06	25504297	33544940
Chr06	95863582	117337070	Chr06	95721948	117988139
Chr08	84739342	89106701	Chr08	82349303	87462951
Chr08	89187410	92782338	Chr08	87701262	90888214
Chr09	20070074	22429661	Chr09	19600881	22446146
Chr09	86540164	89573143	Chr09	86036130	89495126
Chr10	38597467	40015670	Chr10	40721519	42065832
Chr10	41608347	45177673	Chr10	45177673	47852895
chr11	64607312	65570253	chr11	58628448	59553877
Chr12	50765398	55047922	Chr12	52790622	56487251
Chr12	79464471	81312531	Chr12	82013000	83984028
Chr15	40268687	44037949	Chr15	39867314	43718566
Chr15	75869630	79463428	Chr15	77113078	80694919
