# Supplementary material for: High-quality reference genome sequences of two coconut cultivars provide insights into evolution of monocot chromosomes and differentiation of fiber content and plant height
Source: Genome Biol. 2021 Nov 4;22:304. doi: 10.1186/s13059-021-02522-9 (PMC8567702; doi:10.1186/s13059-021-02522-9)
Supplement: Supplementary file 22 — Additional file 22: Table S20. The phenotypic data of internode distance among coconut population. [file 13059_2021_2522_MOESM22_ESM.xlsx]

## Sheet: Table S20
Table S20: The phenotypic data of internode distance among coconut population.
Accessions	Replicate 1	Replicate 2
9	60	56
10	29	34
23	25	31
34	26	33
45	34	34
68	30	32
72	27	27
84	30	28
85	36	33
90	30	32
113	34	34
118	33	30
122	29	33
124	27	29
128	32	32
130	26	32
131	26	29
141	25	30
142	32	41
143	30	32
150	26	26
158	33	34
169	32	32
170	25	26
178	31	35
185	49	53
191	35	37
203	29	36
206	25	26
209	35	29
210	35	42
214	25	42
216	36	39
217	32	30
226	26	48
229	57	48
232	23	34
238	22	30
242	37	33
245	24	30
246	22	25
247	34	37
254	36	38
259	37	38
265	26	36
266	33	35
271	30	36
272	37	37
277	31	28
278	28	30
283	34	34
297	33	40
302	28	36
306	37	43
310	34	36
311	26	30
312	36	38
316	28	32
317	37	38
324	25	25
331	27	33
335	23	23
340	26	31
342	24	30
357	37	36
364	28	33
369	37	39
370	32	35
402	33	43
406	50	48
417	36	40
422	35	35
440	67	65
451	87	101
464	97	100
476	76	85
481	47	46
497	88	81
502	36	34
503	33	35
