# Supplementary material for: High-quality reference genome sequences of two coconut cultivars provide insights into evolution of monocot chromosomes and differentiation of fiber content and plant height
Source: Genome Biol. 2021 Nov 4;22:304. doi: 10.1186/s13059-021-02522-9 (PMC8567702; doi:10.1186/s13059-021-02522-9)
Supplement: Supplementary file 23 — Additional file 23: Table S21. Information of reported genome data. [file 13059_2021_2522_MOESM23_ESM.xlsx]

## Sheet: Table S21
Table S21: Information of reported genome data.
Species name	Common name	Version	Genes	Genes on chro.	Data source	Released paper
Elaeis guineensis	oil palm	/	26059	19283	PALMXplore	Oil palm genome sequence reveals divergence of
					(http://palmxplore.mpob.gov.my/palmXplore/download)	interfertile species in Old and New Worlds
						Evidence-based gene models for structural and functional annotations of the oil palm genome
Vitis vinifera	grape	V3.0	26346	24283	JGI (https://phytozome.jgi.doe.gov/pz/portal.html)	The grapevine genome sequence suggests ancestral hexaploidization in major angiosperm phyla.
Spirodela polyrhiza	great duckweed	/	19623	18854	NCBI	Comprehensive definition of genome features in Spirodela polyrhiza by high-depth physical mapping and short-read DNA sequencing strategies
					(ftp://ftp.ncbi.nlm.nih.gov/genomes/all/GCA/001/981/405/GCA_001981405.1_ASM198140v1)
					JGI (https://phytozome.jgi.doe.gov/pz/portal.html)	The Spirodela polyrhiza genome reveals insights into its neotenous reduction fast growth and aquatic lifestyle
Asparagus officinalis	asparagus	V1.0	27991	26438	Asparagus genome project	The asparagus genome sheds light on the origin
					(http://asparagus.uga.edu/tripal/node/3)s	and evolution of a young Y chromosome Nature communication
Musa acuminata	banana	V1	36542	34629	Banana Genome Hub	The banana (Musa acuminata) genome and the
					(https://banana-genome-hub.southgreen.fr)	evolution of monocotyledonous plants
Ananas comosus	pineapple	/	27024	20426	NCBI	The pineapple genome and the evolution of CAM
					(https://ftp.ncbi.nlm.nih.gov/genomes/all/GCF/001/540/865/GCF_001540865.1_ASM154086v1/)	photosynthesis
Oryza sativa	rice	irgsp	38971	38594	ensemble	Improvement of the Oryza sativa Nipponbare reference genome using next generation sequence and optical map data.
					(https://www.mbkbase.org)
